# Supplementary material for: Epigenetic regulators are preferentially coordinated with protocadherin gene expression across the human brain: a genome-wide co-expression analysis
Source: Front Genet. 2026 Jul 9;17:1807347. doi: 10.3389/fgene.2026.1807347 (PMC13391046; doi:10.3389/fgene.2026.1807347)
Supplement: Supplementary file 6 [file DataSheet1.csv]

gtex_region	geo_region	n_shared_pairs	cross_dataset_r	p_value
Brain - Anterior cingulate cortex (BA24)	AnCg	1596	0.615	6.925939587179185e-167
Brain - Nucleus accumbens (basal ganglia)	nAcc	1653	0.634	8.925910881330433e-187
Brain - Frontal Cortex (BA9)	DLPFC	1830	0.629	4.368738537262647e-202
