# Supplementary material for: Epigenetic regulators are preferentially coordinated with protocadherin gene expression across the human brain: a genome-wide co-expression analysis
Source: Front Genet. 2026 Jul 9;17:1807347. doi: 10.3389/fgene.2026.1807347 (PMC13391046; doi:10.3389/fgene.2026.1807347)
Supplement: Supplementary file 7 [file DataSheet2.csv]

region	condition	ctrl_mean	disease_mean	delta_r	pct_preserved	n_ctrl	n_disease
AnCg	Major Depression	0.5938127183006456	0.6312354700423631	0.0374227517417175	86.66666666666667	24	24
AnCg	Bipolar Disorder	0.5938127183006456	0.6809186260205583	0.08710590771991267	89.62162162162163	24	24
AnCg	Schizophrenia	0.5938127183006456	0.5464869330587374	-0.047325785241908225	68.32432432432432	24	24
nAcc	Major Depression	0.5691591838939941	0.5277513992918716	-0.041407784602122466	68.0	22	22
nAcc	Bipolar Disorder	0.5691591838939941	0.578208032757478	0.009048848863483894	78.70270270270271	22	24
nAcc	Schizophrenia	0.5691591838939941	0.5829299644501826	0.013770780556188522	77.65765765765765	22	23
DLPFC	Major Depression	0.5756681035766121	0.6790663754196752	0.10339827184306305	91.02702702702703	24	23
DLPFC	Bipolar Disorder	0.5756681035766121	0.5105790433102956	-0.06508906026631656	66.27027027027027	24	23
DLPFC	Schizophrenia	0.5756681035766121	0.4906551743143042	-0.08501292926230791	61.729729729729726	24	24
