# Supplementary material for: Epigenetic regulators are preferentially coordinated with protocadherin gene expression across the human brain: a genome-wide co-expression analysis
Source: Front Genet. 2026 Jul 9;17:1807347. doi: 10.3389/fgene.2026.1807347 (PMC13391046; doi:10.3389/fgene.2026.1807347)
Supplement: Supplementary file 8 [file DataSheet3.csv]

region	condition	n_samples	n_pcdh_pairs	mean_r	fdr_significant_pairs	pct_positive
AnCg	Control	24	2775	0.594	2331/2775	99.7
AnCg	Major Depression	24	2775	0.631	2380/2775	99.4
AnCg	Bipolar Disorder	24	2775	0.681	2514/2775	99.6
AnCg	Schizophrenia	24	2775	0.546	1953/2775	98.8
nAcc	Control	22	2775	0.569	2066/2775	97.7
nAcc	Major Depression	22	2775	0.528	1790/2775	96.8
nAcc	Bipolar Disorder	24	2775	0.578	2173/2775	97.4
nAcc	Schizophrenia	23	2775	0.583	2097/2775	97.9
DLPFC	Control	24	2775	0.576	2167/2775	99.6
DLPFC	Major Depression	23	2775	0.679	2533/2775	99.9
DLPFC	Bipolar Disorder	23	2775	0.511	1692/2775	96.5
DLPFC	Schizophrenia	24	2775	0.491	1701/2775	95.2
