# Supplementary material for: Epigenetic regulators are preferentially coordinated with protocadherin gene expression across the human brain: a genome-wide co-expression analysis
Source: Front Genet. 2026 Jul 9;17:1807347. doi: 10.3389/fgene.2026.1807347 (PMC13391046; doi:10.3389/fgene.2026.1807347)
Supplement: Supplementary file 9 [file DataSheet4.csv]

dataset	description	n_samples	n_pcdh_found	n_pairs	mean_r	pct_positive	note
GSE68719	Parkinson's disease substantia nigra (from GSE64810 brain bank)	73	N/A	N/A	N/A	N/A	RNA-seq dataset — expression not in series matrix; requires raw count reprocessing
GSE138260	Alzheimer's disease temporal cortex	36	71	2485	0.097	58.4	Control samples from neurodeg brain bank
GSE150696	ALS motor cortex	42	0	0	N/A	N/A	Only 0 PCDHs detected — insufficient for analysis
