# Supplementary material for: Epigenetic regulators are preferentially coordinated with protocadherin gene expression across the human brain: a genome-wide co-expression analysis
Source: Front Genet. 2026 Jul 9;17:1807347. doi: 10.3389/fgene.2026.1807347 (PMC13391046; doi:10.3389/fgene.2026.1807347)
Supplement: Supplementary file 10 [file DataSheet5.csv]

gene	pcdh_score	rank	percentile	is_epigenetic	is_pcdh
FAM168A	0.6198941762887028	1	99.99383667180277	False	False
ARID1A	0.6171949720785742	2	99.98767334360554	True	False
USP4	0.6154330072193643	3	99.98151001540833	False	False
C20orf194	0.6124277277201335	4	99.9753466872111	False	False
KDM3B	0.6106031817156946	5	99.96918335901387	True	False
LONP2	0.6096645433013658	6	99.96302003081664	False	False
BCL9	0.6086487993155971	7	99.95685670261942	False	False
AGPAT3	0.6057478891879511	8	99.95069337442219	False	False
ADGRL3	0.6050028446124662	9	99.94453004622497	False	False
TRAK1	0.603185911026456	10	99.93836671802774	False	False
VPS13B	0.6028982660416935	11	99.9322033898305	False	False
TSTD2	0.6028912889036335	12	99.92604006163329	False	False
ABHD2	0.6027242202188043	13	99.91987673343606	False	False
ADNP	0.6018860146061916	14	99.91371340523882	False	False
GPR107	0.6012462851785625	15	99.9075500770416	False	False
SMYD4	0.6007789525612471	16	99.90138674884437	False	False
ZBTB43	0.5999926951493124	17	99.89522342064716	False	False
GTF2I	0.598143316582653	18	99.88906009244992	False	False
ANKFY1	0.59812194819082	19	99.88289676425269	False	False
NUP153	0.5972633786765517	20	99.87673343605546	False	False
ZNF827	0.5969822325723326	21	99.87057010785824	False	False
C6orf89	0.596892421421597	22	99.86440677966102	False	False
RBBP4	0.5968261299301373	23	99.85824345146379	False	False
NEK4	0.5962368221129736	24	99.85208012326656	False	False
GON4L	0.5961783308495717	25	99.84591679506933	False	False
SLC23A2	0.5960121793619984	26	99.83975346687211	False	False
CHD8	0.5959981675350736	27	99.8335901386749	True	False
CLCN3	0.5956866224121257	28	99.82742681047766	False	False
URB1	0.5954558414474633	29	99.82126348228043	False	False
NUP155	0.5950532439339364	30	99.8151001540832	False	False
TMEM192	0.594987291198281	31	99.80893682588598	False	False
PRKDC	0.5943416045554972	32	99.80277349768876	False	False
CHD6	0.5942112148387482	33	99.79661016949153	True	False
MAST4	0.5941071268106309	34	99.7904468412943	False	False
NCOA1	0.593768233855223	35	99.78428351309707	False	False
RPRD2	0.593645269183711	36	99.77812018489985	False	False
FMN2	0.5932384091329073	37	99.77195685670262	False	False
SNRNP200	0.5929940074193483	38	99.7657935285054	False	False
SPTLC1	0.5929703474005271	39	99.75963020030817	False	False
USP8	0.5929503664011689	40	99.75346687211093	False	False
SON	0.5929330728242307	41	99.74730354391372	False	False
SF3A1	0.592444735668494	42	99.74114021571648	False	False
C6orf120	0.5919267198438755	43	99.73497688751925	False	False
SEC24B	0.5918421884097946	44	99.72881355932203	False	False
ANKRD17	0.5917938664341315	45	99.72265023112482	False	False
CKAP5	0.5916343695013607	46	99.71648690292758	False	False
ZNF384	0.5915971049864593	47	99.71032357473035	False	False
PNPO	0.5915397641856495	48	99.70416024653312	False	False
SYNE1	0.5913302209687317	49	99.69799691833589	False	False
UBE4A	0.5912322613663447	50	99.69183359013869	False	False
MEGF9	0.5911690213856704	51	99.68567026194145	False	False
DBT	0.5910468390380698	52	99.67950693374422	False	False
DHX9	0.591019351715195	53	99.67334360554699	False	False
EP300	0.5908130544274456	54	99.66718027734977	True	False
ZC3H14	0.5907347354427416	55	99.66101694915255	False	False
CAPRIN1	0.590617688778782	56	99.65485362095532	False	False
ATXN2	0.5904049377774006	57	99.64869029275809	False	False
UBAP2	0.5902853699310887	58	99.64252696456086	False	False
HACD3	0.5900842128225684	59	99.63636363636364	False	False
CNOT1	0.5900325089939243	60	99.63020030816641	False	False
COG5	0.5900174286818274	61	99.62403697996919	False	False
VPS52	0.5898629728881707	62	99.61787365177196	False	False
SLC39A9	0.589637790498213	63	99.61171032357473	False	False
TMEM131	0.5891211337200594	64	99.60554699537751	False	False
ZNF407	0.5888675356176213	65	99.59938366718028	False	False
DCAF5	0.5885893503745444	66	99.59322033898304	False	False
WDR48	0.5879513278944352	67	99.58705701078583	False	False
GOSR1	0.5876631766267465	68	99.5808936825886	False	False
DDB1	0.5875209829297485	69	99.57473035439138	False	False
LIG3	0.5874839234168522	70	99.56856702619415	False	False
DHX33	0.5872205585181437	71	99.56240369799691	False	False
EPG5	0.5866919566056712	72	99.55624036979968	False	False
LRBA	0.5864240291869975	73	99.55007704160246	False	False
TBC1D20	0.5862795741412417	74	99.54391371340525	False	False
FAM120B	0.58623437969241	75	99.53775038520801	False	False
AMFR	0.5862173305182157	76	99.53158705701078	False	False
C17orf80	0.5860621621774588	77	99.52542372881355	False	False
ACTR8	0.5859874823684807	78	99.51926040061633	False	False
ZNF236	0.5858189233724126	79	99.51309707241911	False	False
ZNF555	0.5856894704651391	80	99.50693374422188	False	False
EMC1	0.5853733865762242	81	99.50077041602465	False	False
NEMF	0.585272048553605	82	99.49460708782742	False	False
KLF7	0.5851603278371044	83	99.4884437596302	False	False
CPSF7	0.5851199239017818	84	99.48228043143298	False	False
PCCB	0.585081032133859	85	99.47611710323575	False	False
NSD1	0.5849363151932176	86	99.46995377503852	True	False
CSNK1G1	0.5848553783628462	87	99.46379044684129	False	False
NR2C2	0.5845561086455855	88	99.45762711864407	False	False
ADAM17	0.5843100327678538	89	99.45146379044684	False	False
RALGAPB	0.5841566816047832	90	99.44530046224962	False	False
SEC24C	0.5841489910167068	91	99.43913713405239	False	False
PTPRA	0.5839602172285283	92	99.43297380585517	False	False
UBAP2L	0.5838282955665915	93	99.42681047765794	False	False
MTMR1	0.5838095523354863	94	99.4206471494607	False	False
ZSWIM5	0.5837817310341152	95	99.41448382126347	False	False
AQR	0.5833209702377563	96	99.40832049306626	False	False
CLCC1	0.5829864225380441	97	99.40215716486904	False	False
OSBP	0.582925150104899	98	99.3959938366718	False	False
MTHFD1	0.5829165374992866	99	99.38983050847457	False	False
CSNK2A1	0.582834262919701	100	99.38366718027734	False	False
TMLHE	0.5828101096080774	101	99.37750385208012	False	False
USP9X	0.5826070523816873	102	99.3713405238829	False	False
GIGYF2	0.5826045420542465	103	99.36517719568567	False	False
MARS2	0.5824275902124901	104	99.35901386748844	False	False
CRAMP1	0.5823117779462035	105	99.35285053929121	False	False
RNF40	0.5822932202346629	106	99.346687211094	False	False
SYNRG	0.5820625014633459	107	99.34052388289678	False	False
METTL2A	0.5820200838726108	108	99.33436055469954	False	False
HIVEP1	0.5818176270549258	109	99.32819722650231	False	False
FAM104A	0.5817258505023405	110	99.32203389830508	False	False
VGLL4	0.5814660037895494	111	99.31587057010786	False	False
AP1G1	0.5814187218881335	112	99.30970724191063	False	False
NAA35	0.5806047088949039	113	99.30354391371341	False	False
SCRN1	0.5804696326102265	114	99.29738058551618	False	False
ADD1	0.5804315874164143	115	99.29121725731895	False	False
GAPVD1	0.5803738138101211	116	99.28505392912173	False	False
SMCR8	0.5803687544929282	117	99.2788906009245	False	False
CDC42BPB	0.5801559142916568	118	99.27272727272727	False	False
AXIN2	0.5801119485899429	119	99.26656394453005	False	False
BOD1L1	0.5799774615953438	120	99.26040061633282	False	False
UBE3C	0.57994542846752	121	99.2542372881356	False	False
KIAA0586	0.5797761595330676	122	99.24807395993837	False	False
TRAPPC8	0.5797212685680401	123	99.24191063174113	False	False
ZNF776	0.5796832035654508	124	99.2357473035439	False	False
MED1	0.5796445001619407	125	99.22958397534669	False	False
ARID1B	0.5796032476527396	126	99.22342064714947	True	False
NF1	0.5795250142938965	127	99.21725731895224	False	False
SLC16A2	0.579488628037023	128	99.211093990755	False	False
HELZ	0.5792770331774572	129	99.20493066255777	False	False
BICD2	0.5791940262313036	130	99.19876733436055	False	False
KPNB1	0.5791508941922126	131	99.19260400616334	False	False
DCAF7	0.5788948411578679	132	99.1864406779661	False	False
KDM5B	0.5788563238799707	133	99.18027734976887	False	False
CLINT1	0.5788313676767837	134	99.17411402157164	False	False
TRRAP	0.5788294290998388	135	99.16795069337442	False	False
PHF20	0.5788207996142077	136	99.1617873651772	False	False
DHX8	0.5787053022237082	137	99.15562403697997	False	False
IREB2	0.5786950805353143	138	99.14946070878274	False	False
M6PR	0.5786127292759286	139	99.14329738058552	False	False
EFNB2	0.5783243209507656	140	99.13713405238829	False	False
FBXW2	0.5783054770422018	141	99.13097072419106	False	False
DCAF1	0.578276883144706	142	99.12480739599384	False	False
ASTN1	0.5781822380223403	143	99.11864406779661	False	False
MAGI2	0.5781285799957977	144	99.11248073959939	False	False
UBR1	0.5780654575261904	145	99.10631741140216	False	False
CTNND1	0.5780206664291729	146	99.10015408320493	False	False
CLASP1	0.5778942541427954	147	99.0939907550077	False	False
AKAP9	0.5778041323204341	148	99.08782742681048	False	False
PIK3R4	0.5777400370201028	149	99.08166409861326	False	False
NCOA2	0.5777215861231125	150	99.07550077041603	False	False
RPA1	0.5777204864777618	151	99.0693374422188	False	False
HUWE1	0.5776954327103323	152	99.06317411402156	False	False
EPC2	0.577649510351025	153	99.05701078582435	False	False
HMG20A	0.577510451807577	154	99.05084745762713	False	False
UBE3B	0.5774388590698912	155	99.0446841294299	False	False
XPO7	0.5774345679177796	156	99.03852080123266	False	False
GREB1	0.5773863564409795	157	99.03235747303543	False	False
TP53BP1	0.5773427477629238	158	99.02619414483821	False	False
HECTD1	0.5772857538469316	159	99.020030816641	False	False
CRKL	0.5772488915237781	160	99.01386748844376	False	False
GLG1	0.5772176258724728	161	99.00770416024653	False	False
VWA8	0.5771797759720647	162	99.0015408320493	False	False
MED28	0.5771293209704907	163	98.99537750385208	False	False
ZNF587	0.5770562603316401	164	98.98921417565485	False	False
RALGAPA1	0.5769074643180712	165	98.98305084745763	False	False
TMEM184C	0.5768985160252244	166	98.9768875192604	False	False
ZNF585B	0.5765990887826072	167	98.97072419106317	False	False
ZCCHC14	0.5765449156089877	168	98.96456086286595	False	False
NCBP1	0.5765336735464818	169	98.95839753466872	False	False
CUL3	0.5765218571148526	170	98.95223420647149	False	False
EP400	0.5764144811886616	171	98.94607087827427	False	False
BIRC6	0.5762855033097831	172	98.93990755007704	False	False
ARHGEF12	0.5762746690745488	173	98.93374422187982	False	False
NUP133	0.5762596127073161	174	98.92758089368259	False	False
CDK13	0.5762518488801297	175	98.92141756548536	False	False
PCCA	0.5762509627691219	176	98.91525423728812	False	False
MYO9A	0.5761494284717812	177	98.9090909090909	False	False
ZNF318	0.5761024528092978	178	98.90292758089369	False	False
POLR2B	0.5760890370196938	179	98.89676425269646	False	False
MTOR	0.5759608676908092	180	98.89060092449922	False	False
HNRNPK	0.5759600453031192	181	98.88443759630199	False	False
TAF2	0.5759433803544369	182	98.87827426810478	False	False
ZFYVE1	0.5759341980232537	183	98.87211093990756	False	False
SKIV2L2	0.5759289776036511	184	98.86594761171033	False	False
PTPN14	0.575909371319146	185	98.8597842835131	False	False
ZNF527	0.5758727858543907	186	98.85362095531588	False	False
INTS3	0.5758245791904538	187	98.84745762711864	False	False
ZNF154	0.5757883920368538	188	98.84129429892143	False	False
L2HGDH	0.5757141627894835	189	98.8351309707242	False	False
TCF4	0.5757075168423172	190	98.82896764252696	False	False
CHAMP1	0.5756992302249723	191	98.82280431432974	False	False
MCM3AP	0.5755581304828082	192	98.81664098613251	False	False
NLN	0.5753233046739923	193	98.81047765793528	False	False
SEC31A	0.5752083389907503	194	98.80431432973806	False	False
GSR	0.5748886176856469	195	98.79815100154083	False	False
ZMYM4	0.5748439439774923	196	98.79198767334361	False	False
GTF3C4	0.5748291171490933	197	98.78582434514638	False	False
JAK1	0.574744154546995	198	98.77966101694915	False	False
PRPF8	0.5747420555502417	199	98.77349768875192	False	False
RFT1	0.5747190041194669	200	98.7673343605547	False	False
DNAJC11	0.574603588880756	201	98.76117103235748	False	False
ASH1L	0.5745250641868821	202	98.75500770416025	True	False
PROSER1	0.5745072436121774	203	98.74884437596302	False	False
VHL	0.574399204943588	204	98.74268104776579	False	False
SETD5	0.5743398448622967	205	98.73651771956857	False	False
GNE	0.574304092624599	206	98.73035439137135	False	False
LRRC41	0.5741685649730037	207	98.72419106317412	False	False
LARP4B	0.5740500041376649	208	98.71802773497689	False	False
XIAP	0.5740116294520246	209	98.71186440677965	False	False
TECPR2	0.5739735502454246	210	98.70570107858244	False	False
PIAS3	0.5739719529524596	211	98.69953775038522	False	False
ZNF484	0.5739246737263006	212	98.69337442218799	False	False
NFRKB	0.5738597108583289	213	98.68721109399075	False	False
TNRC6A	0.5738277064106851	214	98.68104776579352	False	False
FARP1	0.5737410412130247	215	98.6748844375963	False	False
THRAP3	0.5737279669015538	216	98.66872110939907	False	False
FAM120A	0.5737136746292542	217	98.66255778120185	False	False
TRAPPC11	0.573697816506804	218	98.65639445300462	False	False
TK2	0.5736733980195464	219	98.65023112480739	False	False
FBXO38	0.5736404353489646	220	98.64406779661017	False	False
KLHDC10	0.5735933458804746	221	98.63790446841294	False	False
SMARCA2	0.5734264469549817	222	98.63174114021571	True	False
ZNF275	0.5732590679662842	223	98.62557781201849	False	False
CNNM3	0.5732185860716731	224	98.61941448382126	False	False
USP10	0.5731833169842774	225	98.61325115562404	False	False
CTBP1-AS2	0.5731105033537025	226	98.60708782742681	False	False
USO1	0.5731063064932134	227	98.60092449922958	False	False
GANAB	0.5730838726024172	228	98.59476117103235	False	False
NDUFS1	0.5730810951361266	229	98.58859784283513	False	False
MED13L	0.5730333394867533	230	98.58243451463791	False	False
MIEF1	0.5729912749203264	231	98.57627118644068	False	False
TNKS2	0.5729128488343159	232	98.57010785824345	False	False
KDM4A	0.5728396043882132	233	98.56394453004623	False	False
TGFBRAP1	0.5728252311893338	234	98.557781201849	False	False
CCDC93	0.572823844291169	235	98.55161787365178	False	False
ADCY3	0.5728118605517488	236	98.54545454545455	False	False
CCDC47	0.5727458261199329	237	98.53929121725731	False	False
CIAO1	0.5727293357648863	238	98.5331278890601	False	False
SRCAP	0.5727275182201385	239	98.52696456086287	False	False
EXD2	0.5726915575964713	240	98.52080123266565	False	False
ZNF445	0.5726733547865085	241	98.51463790446842	False	False
MECP2	0.5726536071958769	242	98.50847457627118	True	False
UHRF1BP1	0.5726198594138319	243	98.50231124807397	False	False
PRRC2B	0.5725052178242702	244	98.49614791987673	False	False
NFATC2IP	0.5724903750274934	245	98.4899845916795	False	False
CDC5L	0.5724413514677594	246	98.48382126348228	False	False
DYNC2H1	0.5723421360113311	247	98.47765793528505	False	False
EIF2AK4	0.572258070564366	248	98.47149460708783	False	False
LYRM2	0.572178219187002	249	98.4653312788906	False	False
IPO9	0.5721489733196794	250	98.45916795069337	False	False
EMSY	0.5720255660268838	251	98.45300462249614	False	False
MBD5	0.5718642385065354	252	98.44684129429892	False	False
OSBPL2	0.5718561782732816	253	98.4406779661017	False	False
KMT2A	0.5718073998526494	254	98.43451463790447	True	False
PIKFYVE	0.5717252084460379	255	98.42835130970724	False	False
TFCP2	0.5717218282081964	256	98.42218798151	False	False
SMG6	0.5716105634951426	257	98.41602465331279	False	False
SEC22C	0.5715554008921582	258	98.40986132511557	False	False
APOOL	0.5715108728662369	259	98.40369799691834	False	False
WDR35	0.5715029665184158	260	98.39753466872111	False	False
LARS	0.5714768418648769	261	98.39137134052388	False	False
HERC2	0.5714761640831791	262	98.38520801232666	False	False
PCNX1	0.5714194528659858	263	98.37904468412944	False	False
DOCK4	0.5714032103196739	264	98.37288135593221	False	False
TERF1	0.5713914139399477	265	98.36671802773498	False	False
MPHOSPH9	0.5713226547887	266	98.36055469953774	False	False
ATF6	0.5712244794926971	267	98.35439137134053	False	False
GLYR1	0.5712102517457815	268	98.3482280431433	False	False
RABGAP1	0.5711907235255165	269	98.34206471494608	False	False
UBXN7	0.5711746603480204	270	98.33590138674884	False	False
SNX19	0.571139588148116	271	98.32973805855161	False	False
MLLT10	0.5710953013319794	272	98.3235747303544	False	False
TBC1D5	0.5710778507282163	273	98.31741140215716	False	False
BBS4	0.571042537433565	274	98.31124807395993	False	False
UBR4	0.5710304227306512	275	98.30508474576271	False	False
CBLL1	0.5709703704244034	276	98.29892141756548	False	False
DAAM1	0.5706953580850809	277	98.29275808936826	False	False
TMED8	0.5706661830897424	278	98.28659476117103	False	False
ZKSCAN5	0.5704946507101839	279	98.2804314329738	False	False
KCTD20	0.5703799769157772	280	98.27426810477658	False	False
SAP130	0.5702748637225448	281	98.26810477657936	False	False
GEMIN5	0.5702715862878239	282	98.26194144838213	False	False
DDX6	0.5702553844870409	283	98.2557781201849	False	False
RABGEF1	0.5700395638238996	284	98.24961479198767	False	False
CDH2	0.5700271337279849	285	98.24345146379045	False	False
SNX13	0.5700206781250048	286	98.23728813559323	False	False
STAT5B	0.5699187906456191	287	98.231124807396	False	False
ERCC6L2	0.5699054683197073	288	98.22496147919877	False	False
ZNF778	0.5698345602197643	289	98.21879815100154	False	False
AKAP1	0.5697215509800021	290	98.21263482280432	False	False
ZNF91	0.5696859908214491	291	98.20647149460709	False	False
NFAT5	0.5696666850845743	292	98.20030816640987	False	False
RNF115	0.5696281548201371	293	98.19414483821264	False	False
ZNF772	0.5695335367716704	294	98.1879815100154	False	False
IPPK	0.5695084879886112	295	98.18181818181819	False	False
TOX4	0.5694719985883726	296	98.17565485362096	False	False
FAM219B	0.5694590591390064	297	98.16949152542372	False	False
RFX7	0.569433478796132	298	98.1633281972265	False	False
LDB1	0.5694331057633335	299	98.15716486902927	False	False
RABL3	0.5693966060158377	300	98.15100154083206	False	False
GLTSCR1L	0.5693736261604911	301	98.14483821263482	False	False
IBA57	0.5693421471788243	302	98.13867488443759	False	False
CLEC16A	0.5693351013488986	303	98.13251155624036	False	False
DROSHA	0.569316163730335	304	98.12634822804314	False	False
MLEC	0.5691227365234938	305	98.12018489984592	False	False
C2CD3	0.5690090430877183	306	98.11402157164869	False	False
COX15	0.5689460848368332	307	98.10785824345146	False	False
SPIRE1	0.5689219851755198	308	98.10169491525423	False	False
TNRC6B	0.568894121035582	309	98.09553158705701	False	False
PTCD3	0.5688011000732415	310	98.08936825885979	False	False
MBD1	0.5687883095421911	311	98.08320493066256	True	False
GBF1	0.5687780514480478	312	98.07704160246533	False	False
MED12L	0.5687440529330754	313	98.0708782742681	False	False
ZNF75D	0.5686584781971226	314	98.06471494607088	False	False
RSF1	0.5686533668601423	315	98.05855161787366	False	False
GORASP1	0.5685495833253874	316	98.05238828967643	False	False
EXOC7	0.5685091827204667	317	98.0462249614792	False	False
COG6	0.5683703787104093	318	98.04006163328197	False	False
POM121	0.5683541605740907	319	98.03389830508475	False	False
EBLN3P	0.568351185876699	320	98.02773497688752	False	False
ERC1	0.568341952717317	321	98.0215716486903	False	False
XRCC5	0.5683067094173335	322	98.01540832049307	False	False
ZNF264	0.5682089617725831	323	98.00924499229583	False	False
PARP1	0.5681175793675071	324	98.00308166409862	False	False
FOXJ3	0.5681033270320426	325	97.99691833590138	False	False
MUT	0.5680787335017159	326	97.99075500770415	False	False
UNC119B	0.5680710153455542	327	97.98459167950693	False	False
SMG8	0.5680127418763758	328	97.97842835130972	False	False
SMARCAD1	0.5678571987645936	329	97.97226502311248	False	False
BRAP	0.5678053506944603	330	97.96610169491525	False	False
WBP11	0.5677603696464636	331	97.95993836671802	False	False
ZNF512	0.5677107903907723	332	97.9537750385208	False	False
ZNF793	0.5676516911475269	333	97.94761171032359	False	False
CBL	0.5675926588159284	334	97.94144838212635	False	False
COPA	0.5675660452400584	335	97.93528505392912	False	False
USF3	0.5675452630305214	336	97.92912172573189	False	False
SUPT16H	0.567507298208781	337	97.92295839753467	False	False
VPS39	0.5674422818090651	338	97.91679506933744	False	False
STIM2	0.5673293984109387	339	97.91063174114022	False	False
GTF2H3	0.5672658768777956	340	97.90446841294299	False	False
CREBBP	0.5672219974188856	341	97.89830508474576	True	False
PRKCA	0.5671797890814569	342	97.89214175654854	False	False
PHF20L1	0.5670855068656748	343	97.88597842835131	False	False
ARFGEF1	0.5670826997658267	344	97.87981510015409	False	False
MINK1	0.5670300124166087	345	97.87365177195686	False	False
ZNF490	0.5668665231284714	346	97.86748844375963	False	False
CACUL1	0.5666711575014545	347	97.86132511556241	False	False
CNNM4	0.5666692420407533	348	97.85516178736518	False	False
PRRC2C	0.5664946892821773	349	97.84899845916794	False	False
NDST1	0.5664813555477306	350	97.84283513097073	False	False
SETD1B	0.5664698255783996	351	97.8366718027735	False	False
NTRK3	0.5664355505628342	352	97.83050847457628	False	False
GPATCH8	0.5664317639155292	353	97.82434514637904	False	False
ARIH1	0.5662812939780919	354	97.81818181818181	False	False
RAB3GAP2	0.5662187182717939	355	97.81201848998458	False	False
SCAF8	0.5660541260928436	356	97.80585516178736	False	False
CEPT1	0.5660067609752514	357	97.79969183359015	False	False
TMCC1	0.5659846410672719	358	97.79352850539291	False	False
DLAT	0.5659813844347023	359	97.78736517719568	False	False
MED14	0.5658323843538248	360	97.78120184899845	False	False
FASTKD2	0.5657856576115649	361	97.77503852080123	False	False
SCO1	0.5656214657024643	362	97.76887519260401	False	False
KBTBD4	0.5655114471307547	363	97.76271186440678	False	False
PROSER3	0.5654893195297215	364	97.75654853620955	False	False
ZNF132	0.5654884589789493	365	97.75038520801232	False	False
KPNA1	0.5654827178105897	366	97.7442218798151	False	False
POLR1A	0.5654440339206261	367	97.73805855161788	False	False
KIDINS220	0.5654241117623039	368	97.73189522342065	False	False
RAB10	0.5653284845362392	369	97.72573189522342	False	False
DDX19A	0.5651753744162304	370	97.71956856702619	False	False
TFAM	0.5651364563645065	371	97.71340523882897	False	False
APPBP2	0.5651232885834843	372	97.70724191063174	False	False
ITSN1	0.5651107933480901	373	97.70107858243452	False	False
POLH	0.5650295262559591	374	97.69491525423729	False	False
DHX36	0.565024616360619	375	97.68875192604007	False	False
ZNF496	0.5649839467578849	376	97.68258859784284	False	False
SEMA6D	0.5649632937851189	377	97.6764252696456	False	False
KLHL9	0.5649490305683381	378	97.67026194144837	False	False
ATG7	0.5648646703869463	379	97.66409861325116	False	False
HACD2	0.5647647177069367	380	97.65793528505394	False	False
ZNF611	0.5647629107859614	381	97.6517719568567	False	False
CSTF2T	0.5647569454727308	382	97.64560862865947	False	False
ACADSB	0.564717770999099	383	97.63944530046224	False	False
SLC12A6	0.5646753559984186	384	97.63328197226502	False	False
CBFA2T2	0.56467111053947	385	97.6271186440678	False	False
SEL1L	0.5646632691857804	386	97.62095531587057	False	False
ATXN7L1	0.5646503842538414	387	97.61479198767334	False	False
MDN1	0.5646461767793577	388	97.60862865947611	False	False
AKAP10	0.5646319310881301	389	97.60246533127889	False	False
DNAJC13	0.5645680819342278	390	97.59630200308168	False	False
SMG7	0.5645468086581394	391	97.59013867488444	False	False
FOXO3	0.5644748886124467	392	97.58397534668721	False	False
FECH	0.5644194356196689	393	97.57781201848998	False	False
IKZF4	0.5643762472683772	394	97.57164869029276	False	False
RIC8B	0.564242471145244	395	97.56548536209553	False	False
PIAS1	0.5641248040170094	396	97.55932203389831	False	False
PMS2	0.5641071267805206	397	97.55315870570108	False	False
HP1BP3	0.56408092679161	398	97.54699537750385	False	False
ELAVL1	0.5640762937787657	399	97.54083204930663	False	False
KPNA3	0.5640382528528072	400	97.5346687211094	False	False
PDE12	0.5639877183083888	401	97.52850539291217	False	False
PIK3C3	0.5639419433568997	402	97.52234206471495	False	False
KIAA0556	0.5639092325220999	403	97.51617873651772	False	False
TNRC6C	0.563890606842191	404	97.5100154083205	False	False
SPG11	0.5637946181548816	405	97.50385208012327	False	False
TAX1BP1	0.5637683095655616	406	97.49768875192603	False	False
ATRN	0.5637321715008811	407	97.4915254237288	False	False
TRIP12	0.5636608691888569	408	97.48536209553158	False	False
TMEM231	0.5636562296030108	409	97.47919876733437	False	False
CNOT4	0.563645621068589	410	97.47303543913713	False	False
NAT10	0.5636277676839287	411	97.4668721109399	False	False
CYP2U1	0.5636243553526665	412	97.46070878274267	False	False
TRIM68	0.5634763739044132	413	97.45454545454545	False	False
PTPRF	0.5634759169739181	414	97.44838212634824	False	False
GFM1	0.5634455913132839	415	97.442218798151	False	False
FBXW11	0.5634201849299798	416	97.43605546995377	False	False
NT5C2	0.563415760142582	417	97.42989214175654	False	False
TBCCD1	0.5632464519505979	418	97.42372881355932	False	False
XPO5	0.5632445927213747	419	97.41756548536209	False	False
ZNF594	0.5632056798940784	420	97.41140215716487	False	False
ERCC6	0.563205328708686	421	97.40523882896764	False	False
LSAMP	0.5631813070587814	422	97.39907550077042	False	False
PRRC2A	0.5631639454116629	423	97.39291217257319	False	False
HCFC2	0.5631159173358529	424	97.38674884437596	False	False
AP2B1	0.5631061167541708	425	97.38058551617874	False	False
USP42	0.5628811794659071	426	97.37442218798151	False	False
YME1L1	0.5628358883042701	427	97.36825885978429	False	False
FBXO18	0.5626464313906416	428	97.36209553158706	False	False
FUBP1	0.5625785398354572	429	97.35593220338983	False	False
ZNF142	0.5625680048019664	430	97.3497688751926	False	False
UGGT1	0.56246256192753	431	97.34360554699538	False	False
YTHDF3	0.5624359625313289	432	97.33744221879816	False	False
PCYOX1	0.5623899659476782	433	97.33127889060093	False	False
KSR1	0.5623871391161499	434	97.3251155624037	False	False
ATP8B2	0.5623429259881326	435	97.31895223420646	False	False
RBM27	0.5622150261408083	436	97.31278890600925	False	False
ZNF839	0.5622115445401203	437	97.30662557781203	False	False
CTR9	0.5622110062873749	438	97.3004622496148	False	False
KIAA1109	0.5621706549496557	439	97.29429892141756	False	False
DLST	0.5621605290396091	440	97.28813559322033	False	False
PUM1	0.5621434353140983	441	97.28197226502311	False	False
MTMR12	0.5621280190269384	442	97.27580893682588	False	False
ASXL2	0.5621191969508645	443	97.26964560862866	False	False
SEC22B	0.5621101825964407	444	97.26348228043143	False	False
TAOK1	0.5620203003859466	445	97.2573189522342	False	False
TSC1	0.5617995262817493	446	97.25115562403698	False	False
SLC39A6	0.5617536481898762	447	97.24499229583975	False	False
B3GALNT2	0.5617396646215628	448	97.23882896764253	False	False
ATP9B	0.5617316293540219	449	97.2326656394453	False	False
SUN1	0.5617026587301703	450	97.22650231124807	False	False
PHC1	0.5616659783147755	451	97.22033898305085	False	False
RINT1	0.561612089878922	452	97.21417565485362	False	False
KAT6B	0.5616113106533674	453	97.20801232665639	True	False
ASAP1	0.5616100334135551	454	97.20184899845917	False	False
PIGO	0.5615593967815616	455	97.19568567026194	False	False
RGL1	0.5615512007635433	456	97.18952234206472	False	False
GSPT1	0.5615451914813118	457	97.18335901386749	False	False
MTDH	0.5615100678675792	458	97.17719568567026	False	False
CDC23	0.5614958883794747	459	97.17103235747302	False	False
NDST2	0.561452496026038	460	97.16486902927582	False	False
KRIT1	0.5614510786360953	461	97.15870570107859	False	False
CLCN5	0.5614441528094978	462	97.15254237288136	False	False
RPRD1B	0.5613914795188726	463	97.14637904468412	False	False
IPO5	0.5613652679707958	464	97.14021571648689	False	False
TAF1	0.5613612319277432	465	97.13405238828967	False	False
VEZT	0.5613255912286812	466	97.12788906009246	False	False
ZNF736	0.5612836131310887	467	97.12172573189522	False	False
AC024560.3	0.5612446376595852	468	97.115562403698	False	False
CDK12	0.561242493574977	469	97.10939907550078	False	False
WIPF2	0.5612394867282944	470	97.10323574730354	False	False
DIEXF	0.5612328969281807	471	97.09707241910633	False	False
PTCD2	0.5612186859201338	472	97.0909090909091	False	False
ZNF207	0.5611973169153278	473	97.08474576271186	False	False
DHX57	0.5611267890527213	474	97.07858243451464	False	False
TACC1	0.5611164656465543	475	97.07241910631741	False	False
FAM208B	0.5611144336785544	476	97.06625577812018	False	False
COIL	0.5611042420965625	477	97.06009244992296	False	False
KIAA1671	0.5610779668420006	478	97.05392912172573	False	False
HLTF	0.5610272872206746	479	97.04776579352851	False	False
SIKE1	0.5609803539817074	480	97.04160246533128	False	False
USP19	0.5609599655284395	481	97.03543913713405	False	False
ZNF687	0.5609474628812394	482	97.02927580893682	False	False
NCOA4	0.5608997386493277	483	97.0231124807396	False	False
WDR26	0.5608695908874403	484	97.01694915254238	False	False
CRCP	0.5608125635796222	485	97.01078582434515	False	False
DNAJC18	0.5607859402876264	486	97.00462249614792	False	False
FBXO21	0.5607778996475108	487	96.99845916795068	False	False
FAM160A2	0.5607388993096079	488	96.99229583975347	False	False
CELF1	0.5607219960829125	489	96.98613251155625	False	False
MARCH6	0.5607000299346666	490	96.97996918335902	False	False
EDEM3	0.5606760478846837	491	96.97380585516179	False	False
FBXO22	0.5605738891123042	492	96.96764252696455	False	False
ACSL3	0.5605516633634894	493	96.96147919876734	False	False
ICE1	0.5605489131614619	494	96.95531587057012	False	False
KPNA6	0.5604623089494252	495	96.94915254237289	False	False
USP22	0.5604191355240874	496	96.94298921417565	False	False
ZNF550	0.5604053527971278	497	96.93682588597842	False	False
WDR3	0.5603900363766815	498	96.9306625577812	False	False
AFDN	0.5603647261377439	499	96.92449922958397	False	False
MON1B	0.5603566534303172	500	96.91833590138675	False	False
TM9SF4	0.5603346829995283	501	96.91217257318952	False	False
PEX19	0.5603191380505724	502	96.90600924499229	False	False
TUBGCP3	0.5603148817242718	503	96.89984591679507	False	False
HIPK1	0.5602775532179464	504	96.89368258859784	False	False
TRAPPC10	0.560259994744935	505	96.88751926040061	False	False
GTF3C2	0.560196767162561	506	96.88135593220339	False	False
EARS2	0.5601781367603664	507	96.87519260400617	False	False
SLC35E1	0.5600999346066724	508	96.86902927580894	False	False
TM9SF2	0.5600926706859539	509	96.86286594761171	False	False
KMT2D	0.5600902735036953	510	96.85670261941448	True	False
WDPCP	0.5600551870744906	511	96.85053929121725	False	False
HEATR1	0.5600103619427037	512	96.84437596302004	False	False
CEP68	0.5598697506422183	513	96.83821263482281	False	False
NOA1	0.5598491157785118	514	96.83204930662558	False	False
NIPA2	0.5598134316849833	515	96.82588597842835	False	False
NSUN4	0.5597401436566961	516	96.81972265023113	False	False
EIF4G2	0.5597248718216304	517	96.81355932203391	False	False
TTC17	0.5596729893019119	518	96.80739599383668	False	False
ATXN7	0.5596705499534161	519	96.80123266563945	False	False
GATAD2B	0.5595272046517211	520	96.79506933744221	False	False
NCOA6	0.5594995715425579	521	96.788906009245	False	False
STRN3	0.5594891348145795	522	96.78274268104776	False	False
DYRK1A	0.5594802778770225	523	96.77657935285053	False	False
NPAT	0.5594613905940558	524	96.77041602465331	False	False
KIAA1191	0.5594391778754935	525	96.76425269645608	False	False
PRKAR2A	0.5594249776323335	526	96.75808936825887	False	False
TEX10	0.5594210607258325	527	96.75192604006163	False	False
TM7SF3	0.5594072573043187	528	96.7457627118644	False	False
DHX35	0.5593782384049082	529	96.73959938366718	False	False
UBE3A	0.5593570021761826	530	96.73343605546995	False	False
TMEM161B	0.5593470701989735	531	96.72727272727273	False	False
MED23	0.5593034748142042	532	96.7211093990755	False	False
ARNT	0.5592960778955368	533	96.71494607087827	False	False
PHLPP2	0.5592947376073212	534	96.70878274268104	False	False
DCTN4	0.559195282987127	535	96.70261941448382	False	False
WDFY3	0.5591809222720002	536	96.6964560862866	False	False
RP11-295P9.3	0.5591690257586092	537	96.69029275808937	False	False
PCSK7	0.5591320601399421	538	96.68412942989214	False	False
LRP12	0.5590860504677768	539	96.6779661016949	False	False
HEATR5B	0.5590390791484361	540	96.67180277349769	False	False
WDR36	0.559033000715235	541	96.66563944530047	False	False
ATL2	0.558987372837915	542	96.65947611710324	False	False
C12orf66	0.5589574618994427	543	96.653312788906	False	False
UNKL	0.5588563821371686	544	96.64714946070877	False	False
CAMSAP1	0.5588211841884869	545	96.64098613251156	False	False
NCAM1	0.5587991864766955	546	96.63482280431433	False	False
NCAPD3	0.5587473134728844	547	96.62865947611711	False	False
AFF4	0.558745445670056	548	96.62249614791988	False	False
SLITRK2	0.5587368797108078	549	96.61633281972264	False	False
MAPK14	0.558668693934706	550	96.61016949152543	False	False
FAM161B	0.558639123132588	551	96.6040061633282	False	False
MAPKAPK5	0.5586118424914347	552	96.59784283513098	False	False
EPRS	0.5586088456285725	553	96.59167950693374	False	False
ARID4A	0.5585931538744141	554	96.58551617873653	False	False
ZXDB	0.5585825831738138	555	96.5793528505393	False	False
ACVR2B	0.5585779465030523	556	96.57318952234206	False	False
ARCN1	0.5585531611255967	557	96.56702619414483	False	False
RAB5B	0.5585314842929212	558	96.56086286594761	False	False
MAPK1	0.5584650673302387	559	96.5546995377504	False	False
KIAA0319L	0.5584319866773407	560	96.54853620955316	False	False
CTNNB1	0.558402151783231	561	96.54237288135593	False	False
ATP2C1	0.5583892194092951	562	96.5362095531587	False	False
UBN1	0.5583221748502298	563	96.53004622496148	False	False
GTF3C3	0.5583204406488234	564	96.52388289676426	False	False
RBBP5	0.5582738961481696	565	96.51771956856703	False	False
SRP72	0.5582128495183849	566	96.5115562403698	False	False
ILF3	0.558183445101937	567	96.50539291217257	False	False
TMEM135	0.5581809127266086	568	96.49922958397535	False	False
GGCX	0.5581797516793738	569	96.49306625577812	False	False
ABI2	0.5581422475897215	570	96.4869029275809	False	False
FBXO11	0.5581221309608444	571	96.48073959938367	False	False
ADCY2	0.5581087439028446	572	96.47457627118644	False	False
PRMT9	0.5580646727938051	573	96.46841294298922	False	False
PSMD5	0.5580488838144912	574	96.46224961479199	False	False
DNAJC16	0.558026425473899	575	96.45608628659477	False	False
ZNF134	0.5579246185636516	576	96.44992295839754	False	False
TOP2B	0.5578976644661826	577	96.4437596302003	False	False
ECD	0.5578566319910507	578	96.43759630200309	False	False
CHTF8	0.5578426162432734	579	96.43143297380585	False	False
SENP8	0.5578316406335139	580	96.42526964560862	False	False
RNF170	0.5578258301500515	581	96.4191063174114	False	False
TPP2	0.5578233898310607	582	96.41294298921417	False	False
SART3	0.5577778699899829	583	96.40677966101696	False	False
DDHD1	0.5577601627248883	584	96.40061633281972	False	False
URB2	0.5575593606491145	585	96.39445300462249	False	False
PRMT5	0.557543132094972	586	96.38828967642526	False	False
YLPM1	0.55747117497464	587	96.38212634822804	False	False
TTI1	0.5574392328083797	588	96.37596302003082	False	False
BBS1	0.55743782788935	589	96.36979969183359	False	False
FAM160B1	0.5572779777386975	590	96.36363636363636	False	False
YIPF6	0.557270920204607	591	96.35747303543913	False	False
ANKRD26	0.5572088674880206	592	96.35130970724191	False	False
LPIN2	0.5571513518820987	593	96.34514637904469	False	False
CASK	0.5571476975084737	594	96.33898305084746	False	False
CPSF6	0.5571314134702979	595	96.33281972265023	False	False
DENND4A	0.5571198376498079	596	96.326656394453	False	False
SENP2	0.5570847717796519	597	96.32049306625578	False	False
C1orf109	0.5570606903254746	598	96.31432973805856	False	False
NAF1	0.5570387941400528	599	96.30816640986133	False	False
FAF2	0.557031697624142	600	96.3020030816641	False	False
TNKS	0.556987546546826	601	96.29583975346688	False	False
WASHC5	0.5569848547165865	602	96.28967642526965	False	False
TAF5L	0.5569750941306233	603	96.28351309707242	False	False
COG8	0.5569570044714099	604	96.2773497688752	False	False
GNPTAB	0.5568317625292714	605	96.27118644067797	False	False
ZNF737	0.5568036754512562	606	96.26502311248075	False	False
SUDS3	0.556774604537842	607	96.25885978428352	False	False
C5orf42	0.5567705272900296	608	96.25269645608628	False	False
C11orf58	0.5566910025957851	609	96.24653312788905	False	False
RANBP10	0.5566785379299022	610	96.24036979969183	False	False
ATG2B	0.556653999626601	611	96.23420647149462	False	False
GPR135	0.5565949730427585	612	96.22804314329738	False	False
IPO7	0.556436187547369	613	96.22187981510015	False	False
POLR3E	0.5564360524927064	614	96.21571648690292	False	False
FBXO3	0.5564346095605549	615	96.2095531587057	False	False
ASAP2	0.5564111657052339	616	96.20338983050848	False	False
GPALPP1	0.5563736556245263	617	96.19722650231125	False	False
USP7	0.5563707804060619	618	96.19106317411402	False	False
NCOR1	0.5563641372872972	619	96.18489984591679	False	False
ZRANB1	0.5563503073650578	620	96.17873651771957	False	False
ATMIN	0.5563449476672157	621	96.17257318952235	False	False
TGOLN2	0.5561997490738195	622	96.16640986132512	False	False
QRICH1	0.5561635879727987	623	96.16024653312789	False	False
PBX1	0.5561414382210816	624	96.15408320493066	False	False
GART	0.5561196709412737	625	96.14791987673344	False	False
CHERP	0.5559190365087184	626	96.14175654853621	False	False
AVL9	0.5558610442906416	627	96.13559322033898	False	False
RBM23	0.5558543372350712	628	96.12942989214176	False	False
GORASP2	0.5558463832823729	629	96.12326656394453	False	False
MRPS16	0.5558432760960773	630	96.11710323574731	False	False
SEPT11	0.5557659589765085	631	96.11093990755008	False	False
MON2	0.5556532625925252	632	96.10477657935284	False	False
ZNF510	0.5556222131376379	633	96.09861325115563	False	False
ANAPC1	0.5556153097439748	634	96.0924499229584	False	False
USP24	0.5555820496997603	635	96.08628659476118	False	False
KIAA2026	0.5554520458354809	636	96.08012326656394	False	False
PHAX	0.555388679081034	637	96.07395993836671	False	False
DMXL1	0.5553488219279172	638	96.06779661016948	False	False
AUTS2	0.5552946954089946	639	96.06163328197226	False	False
XPO4	0.5552726358430757	640	96.05546995377505	False	False
SIN3A	0.5552588013513833	641	96.04930662557781	False	False
MARCH5	0.55512670706044	642	96.04314329738058	False	False
MMGT1	0.5551040749864061	643	96.03697996918335	False	False
NSD3	0.5550642092119652	644	96.03081664098613	False	False
CTB-131K11.1	0.555063617306677	645	96.02465331278891	False	False
DCLRE1A	0.5550424278663676	646	96.01848998459168	False	False
AKT1	0.5550285683629429	647	96.01232665639445	False	False
ADNP2	0.5550005637114025	648	96.00616332819723	False	False
TM9SF3	0.5549846660520013	649	96.0	False	False
THUMPD1	0.5549060644500211	650	95.99383667180277	False	False
NOLC1	0.5548826978177003	651	95.98767334360555	False	False
KRR1	0.5548475414504588	652	95.98151001540832	False	False
ELP2	0.5548469136824649	653	95.9753466872111	False	False
PRR14L	0.5548447970687287	654	95.96918335901387	False	False
TFIP11	0.5548112343542677	655	95.96302003081664	False	False
PACRGL	0.5547977343259568	656	95.95685670261942	False	False
NNT	0.5547781353947434	657	95.95069337442219	False	False
EXOC2	0.5547086315183011	658	95.94453004622497	False	False
SETX	0.5546477901966064	659	95.93836671802774	False	False
TOP1	0.5546334423350002	660	95.9322033898305	False	False
PHKB	0.5545013822430205	661	95.92604006163327	False	False
IPO11	0.5544411475494228	662	95.91987673343606	False	False
APLP2	0.5544400665236519	663	95.91371340523884	False	False
KAT5	0.5544387173952486	664	95.9075500770416	False	False
KIAA0319	0.5544383562988645	665	95.90138674884437	False	False
SIDT2	0.5544265571164241	666	95.89522342064714	False	False
TRIM35	0.5544226482091547	667	95.88906009244992	False	False
DIS3	0.5544146012600356	668	95.8828967642527	False	False
EXT2	0.5544133730090544	669	95.87673343605547	False	False
SETDB1	0.5543304603429482	670	95.87057010785824	False	False
CH17-472G23.4	0.5543300726989755	671	95.86440677966101	False	False
TOP3A	0.5542712590751184	672	95.85824345146379	False	False
PPP1R12A	0.5542417121754246	673	95.85208012326656	False	False
DMD	0.5541855941112711	674	95.84591679506934	False	False
PAICS	0.5541737794656849	675	95.83975346687211	False	False
HIF1AN	0.5541439432543961	676	95.83359013867488	False	False
LNPK	0.5540841621093405	677	95.82742681047766	False	False
AGO2	0.5540008040430258	678	95.82126348228043	False	False
ASB7	0.5539600597664085	679	95.81510015408321	False	False
B4GALT5	0.5539268712248491	680	95.80893682588598	False	False
KPNA4	0.5539246714216765	681	95.80277349768875	False	False
SLC41A2	0.5539232519974883	682	95.79661016949153	False	False
ANKRD13C	0.5538537801938297	683	95.7904468412943	False	False
RLIM	0.5538231811310702	684	95.78428351309707	False	False
MCUR1	0.5538215264732691	685	95.77812018489985	False	False
ELMO2	0.5537883483513367	686	95.77195685670262	False	False
RBSN	0.5537866546449767	687	95.7657935285054	False	False
MCCC1	0.5537813849695361	688	95.75963020030817	False	False
MFSD14A	0.5537582821583047	689	95.75346687211093	False	False
ZDHHC15	0.5537380503167818	690	95.7473035439137	False	False
DIP2C	0.5537082172821057	691	95.74114021571648	False	False
ZNF655	0.5536546057092046	692	95.73497688751927	False	False
TANGO6	0.5536441938922142	693	95.72881355932203	False	False
ZNF398	0.5536332882973519	694	95.7226502311248	False	False
ZNF8	0.553627473466743	695	95.71648690292758	False	False
LIN52	0.5536260236860759	696	95.71032357473035	False	False
ZNF764	0.553599729199712	697	95.70416024653314	False	False
POLR2A	0.5535533660310822	698	95.6979969183359	False	False
DSTYK	0.5535485504594913	699	95.69183359013867	False	False
ADAT1	0.5535419432027509	700	95.68567026194145	False	False
ANGEL1	0.5535403595815103	701	95.67950693374422	False	False
YY1	0.5535269820434552	702	95.673343605547	False	False
REV1	0.553498264404563	703	95.66718027734977	False	False
C16orf62	0.553488390334525	704	95.66101694915254	False	False
KAT7	0.5534694646758815	705	95.65485362095532	False	False
IFNAR1	0.5534515128370251	706	95.64869029275809	False	False
MAPRE2	0.5534415926458263	707	95.64252696456086	False	False
TMEM185A	0.5534306950157333	708	95.63636363636363	False	False
COPB2	0.5534184425932931	709	95.63020030816641	False	False
OGDH	0.55338660542331	710	95.62403697996919	False	False
RCOR1	0.553365575538515	711	95.61787365177196	False	False
FBXL20	0.5533589279357692	712	95.61171032357473	False	False
KMT2C	0.5533563282806787	713	95.6055469953775	True	False
WDR20	0.5533281363907389	714	95.59938366718028	False	False
RNF111	0.5532895488019076	715	95.59322033898306	False	False
UTP14C	0.5532581895175269	716	95.58705701078583	False	False
LMLN	0.5532473111562273	717	95.5808936825886	False	False
DNAJC24	0.5532332842296758	718	95.57473035439136	False	False
PCDHGA9	0.5532267144676334	719	95.56856702619415	False	True
CNTN1	0.5531447082864337	720	95.56240369799693	False	False
RP11-398K22.12	0.5531270991749585	721	95.5562403697997	False	False
SP2	0.5531202074568701	722	95.55007704160246	False	False
TMEM33	0.5530261550807961	723	95.54391371340523	False	False
SLMAP	0.5529425629209996	724	95.53775038520801	False	False
TADA2B	0.55293782274389	725	95.5315870570108	False	False
ZNF770	0.5529187604963325	726	95.52542372881356	False	False
INTS2	0.5528873509824468	727	95.51926040061633	False	False
NMNAT1	0.5528840589986086	728	95.5130970724191	False	False
UTP23	0.5528641649992376	729	95.50693374422188	False	False
PPP6R3	0.5527942386905881	730	95.50077041602465	False	False
AP3S2	0.5527754465542676	731	95.49460708782742	False	False
CLUAP1	0.5527188362975639	732	95.4884437596302	False	False
GOLGB1	0.5527022360884903	733	95.48228043143297	False	False
EXOC6B	0.5526157936068256	734	95.47611710323575	False	False
FKTN	0.55249683550874	735	95.46995377503852	False	False
SNAPC3	0.5524889735960101	736	95.46379044684129	False	False
HMGN4	0.5524861734012213	737	95.45762711864407	False	False
CHD9	0.5524649450706015	738	95.45146379044684	True	False
CBX5	0.5524358137239154	739	95.44530046224962	False	False
SMAD2	0.5524293169620985	740	95.43913713405239	False	False
IPO8	0.5523978193203776	741	95.43297380585516	False	False
ATP5S	0.5523818842268636	742	95.42681047765794	False	False
MPRIP	0.5523716351371707	743	95.42064714946072	False	False
FOXRED2	0.5523152705823088	744	95.41448382126349	False	False
RPAIN	0.5522653129944931	745	95.40832049306626	False	False
TNPO3	0.5522566158387504	746	95.40215716486902	False	False
DDX3X	0.552248728320782	747	95.3959938366718	False	False
MSH3	0.5522353342695645	748	95.38983050847457	False	False
BAZ2A	0.5522127460529922	749	95.38366718027736	False	False
SLAIN2	0.5521852192764486	750	95.37750385208012	False	False
PCNX4	0.5521452924285553	751	95.37134052388289	False	False
NPR2	0.5521053037993884	752	95.36517719568567	False	False
WDR44	0.5520766255611377	753	95.35901386748844	False	False
TOPBP1	0.5520417128076986	754	95.35285053929121	False	False
FBXO25	0.5520217869984607	755	95.346687211094	False	False
SMU1	0.5519682522632352	756	95.34052388289676	False	False
ZNF417	0.5519372909506689	757	95.33436055469954	False	False
ATP2B4	0.5519248622869412	758	95.32819722650231	False	False
AGFG1	0.5519019138580133	759	95.32203389830508	False	False
FIP1L1	0.5518994319295271	760	95.31587057010786	False	False
IMPAD1	0.5518935269056165	761	95.30970724191063	False	False
TTC37	0.5518790427924207	762	95.30354391371341	False	False
PIP5K1A	0.5518469418759728	763	95.29738058551618	False	False
CCPG1	0.5518453880052272	764	95.29121725731895	False	False
PDCD6IP	0.5518450652343313	765	95.28505392912172	False	False
MYEF2	0.5518370213115199	766	95.2788906009245	False	False
SUPT7L	0.5518320375125251	767	95.27272727272728	False	False
MAP3K7	0.5517173082810841	768	95.26656394453005	False	False
PCYT1B	0.5517008044075981	769	95.26040061633282	False	False
RNGTT	0.55168351781848	770	95.25423728813558	False	False
PWP1	0.5516668402843057	771	95.24807395993837	False	False
WDR31	0.5516436369899679	772	95.24191063174115	False	False
SMG1	0.5515785417224419	773	95.23574730354392	False	False
DDX46	0.5515732571687311	774	95.22958397534669	False	False
ZNF41	0.5515448946276724	775	95.22342064714945	False	False
ASXL1	0.5515058939533914	776	95.21725731895224	False	False
POM121C	0.5513848326361264	777	95.211093990755	False	False
GPR161	0.5513637988912553	778	95.20493066255779	False	False
ZNF562	0.551318991182042	779	95.19876733436055	False	False
ZNF585A	0.5512906871099544	780	95.19260400616332	False	False
SF3B3	0.5512173389256055	781	95.1864406779661	False	False
GEMIN4	0.551214691360055	782	95.18027734976887	False	False
LEMD3	0.5512009767413256	783	95.17411402157165	False	False
QSOX2	0.5512004711810017	784	95.16795069337442	False	False
RIC1	0.5512001438745636	785	95.16178736517719	False	False
ADGRB3	0.5511991186198951	786	95.15562403697997	False	False
ZNF791	0.5511669680791967	787	95.14946070878274	False	False
C10orf76	0.5511278578289976	788	95.14329738058551	False	False
PDPK1	0.5510431336419616	789	95.13713405238829	False	False
OXNAD1	0.5509484501591723	790	95.13097072419107	False	False
ASB8	0.5508188100337048	791	95.12480739599384	False	False
HEATR6	0.5507910511251481	792	95.11864406779661	False	False
CLPX	0.5507666574336424	793	95.11248073959938	False	False
KBTBD2	0.5507108733875494	794	95.10631741140216	False	False
NOP9	0.5506983458926981	795	95.10015408320494	False	False
POLR3B	0.5506858575224243	796	95.09399075500771	False	False
LACE1	0.5506843244739261	797	95.08782742681048	False	False
RSBN1L	0.5506568986272695	798	95.08166409861325	False	False
AASDH	0.550656343558093	799	95.07550077041603	False	False
SAR1A	0.5506447709496607	800	95.0693374422188	False	False
ANKHD1	0.5506288478471669	801	95.06317411402158	False	False
DIS3L	0.5505077654285663	802	95.05701078582435	False	False
MIA3	0.5505068856309482	803	95.05084745762711	False	False
LARP1	0.5504906662243745	804	95.0446841294299	False	False
C15orf57	0.5504429572450783	805	95.03852080123266	False	False
RAB18	0.55041553276975	806	95.03235747303545	False	False
OPA1	0.5503908948922858	807	95.02619414483821	False	False
DIDO1	0.5503574946501528	808	95.02003081664098	False	False
SOS1	0.550349234359436	809	95.01386748844376	False	False
ZDHHC5	0.5503315977062158	810	95.00770416024653	False	False
PBRM1	0.5502933657330964	811	95.0015408320493	False	False
TBC1D14	0.5502246402899429	812	94.99537750385207	False	False
SDHC	0.5501989174667018	813	94.98921417565485	False	False
JMY	0.550150318995126	814	94.98305084745763	False	False
MASP2	0.5501499540033513	815	94.9768875192604	False	False
GMPS	0.5500985324164955	816	94.97072419106317	False	False
KIF1BP	0.5500776764727044	817	94.96456086286594	False	False
RIOX2	0.5500680946148903	818	94.95839753466872	False	False
GPATCH2L	0.5500655226297255	819	94.9522342064715	False	False
CDYL	0.5499803796316156	820	94.94607087827427	False	False
BBS10	0.5499787779876837	821	94.93990755007704	False	False
JKAMP	0.5499717715851807	822	94.9337442218798	False	False
ANKRD27	0.5499662374518343	823	94.92758089368259	False	False
IFT81	0.5499429431547447	824	94.92141756548537	False	False
HERPUD2	0.5499380469432118	825	94.91525423728814	False	False
SENP5	0.5499258506919871	826	94.9090909090909	False	False
STIM1	0.5499157062113441	827	94.90292758089367	False	False
HPS4	0.5499142559087881	828	94.89676425269646	False	False
CCNT2	0.5498850441288777	829	94.89060092449924	False	False
UNC50	0.5496144429103396	830	94.884437596302	False	False
RP11-890B15.3	0.5495813398962112	831	94.87827426810478	False	False
AMER1	0.5495612904755492	832	94.87211093990754	False	False
HERC3	0.5495291253231673	833	94.86594761171033	False	False
SECISBP2	0.549476746345707	834	94.8597842835131	False	False
TSN	0.5494577188473766	835	94.85362095531586	False	False
DNAL1	0.54942659853591	836	94.84745762711864	False	False
TMEM68	0.5494092157927076	837	94.84129429892143	False	False
STAU1	0.5493953324476109	838	94.8351309707242	False	False
TMED4	0.5493487527791124	839	94.82896764252696	False	False
TAOK3	0.5492991843705707	840	94.82280431432973	False	False
LRPPRC	0.5491923741591855	841	94.81664098613251	False	False
TMEM248	0.5491522616932362	842	94.8104776579353	False	False
ZZEF1	0.5491344190165268	843	94.80431432973806	False	False
RNF38	0.5491333432170582	844	94.79815100154083	False	False
ABCB10	0.5491183697819486	845	94.7919876733436	False	False
KIAA1468	0.5490744220789583	846	94.78582434514638	False	False
WDR11	0.5490717895906727	847	94.77966101694916	False	False
DARS2	0.549052423584544	848	94.77349768875193	False	False
PARP11	0.5490470699667571	849	94.7673343605547	False	False
SRRD	0.5489866269798038	850	94.76117103235747	False	False
SLC30A5	0.5489021170981264	851	94.75500770416025	False	False
WNK3	0.5489009708907141	852	94.74884437596302	False	False
SPECC1L	0.5488697029954022	853	94.7426810477658	False	False
ZNF569	0.5488636209585008	854	94.73651771956857	False	False
COQ7	0.5488418903425428	855	94.73035439137134	False	False
SMARCC2	0.5488380291588784	856	94.72419106317412	False	False
DHX38	0.5487937818678663	857	94.71802773497689	False	False
NUP50	0.5487045169354001	858	94.71186440677965	False	False
PDP2	0.548703813281228	859	94.70570107858244	False	False
SELENOT	0.5486695278612659	860	94.6995377503852	False	False
CSPP1	0.5486469383679935	861	94.69337442218799	False	False
UBR5	0.5486263365687917	862	94.68721109399075	False	False
PPIG	0.5486089778405533	863	94.68104776579352	False	False
DYM	0.5485769480700622	864	94.6748844375963	False	False
GOLGA1	0.5485726254733555	865	94.66872110939907	False	False
FTO	0.5484608314825856	866	94.66255778120185	False	False
NUDT21	0.5484503507076707	867	94.65639445300462	False	False
ZNF12	0.5484382836797432	868	94.65023112480739	False	False
BPNT1	0.5484368514510498	869	94.64406779661016	False	False
PHC3	0.5484227711499305	870	94.63790446841294	False	False
PSME3	0.5484102340861032	871	94.63174114021572	False	False
ZNF106	0.548338861883633	872	94.62557781201849	False	False
DDX42	0.5483311838395729	873	94.61941448382126	False	False
EIF2S1	0.5483045693345421	874	94.61325115562403	False	False
PDXDC1	0.5482900704270622	875	94.60708782742681	False	False
ALDH5A1	0.5481596746033802	876	94.60092449922959	False	False
NCOA3	0.5481469996075519	877	94.59476117103236	False	False
PPHLN1	0.5481057664975009	878	94.58859784283513	False	False
PRPF4	0.5480826830940588	879	94.5824345146379	False	False
MTMR4	0.5479961128515436	880	94.57627118644068	False	False
HLCS	0.5479560485377581	881	94.57010785824345	False	False
BTBD1	0.5479560381548345	882	94.56394453004623	False	False
RAB11FIP2	0.5479127714353705	883	94.557781201849	False	False
TTC28	0.5479125370382376	884	94.55161787365178	False	False
METTL15	0.5478951763271646	885	94.54545454545455	False	False
CRBN	0.547871355946756	886	94.53929121725731	False	False
BAG5	0.5478608784493764	887	94.5331278890601	False	False
NFE2L1	0.5478601119121299	888	94.52696456086287	False	False
BICC1	0.5478311280263404	889	94.52080123266565	False	False
MCPH1	0.5477634672061261	890	94.51463790446842	False	False
ZBTB38	0.5477548399577681	891	94.50847457627118	False	False
KLHL12	0.547674243731289	892	94.50231124807395	False	False
ZSCAN25	0.5476532093366027	893	94.49614791987673	False	False
NSD2	0.547626887905842	894	94.48998459167952	False	False
ME2	0.5475868309717712	895	94.48382126348228	False	False
ATAD1	0.5475684458464785	896	94.47765793528505	False	False
SLK	0.5474608889817386	897	94.47149460708782	False	False
MEF2A	0.5474502001038531	898	94.4653312788906	False	False
ARHGAP32	0.5474277076129664	899	94.45916795069338	False	False
AZIN1	0.5473945137281225	900	94.45300462249615	False	False
TRAP1	0.5473400600321936	901	94.44684129429892	False	False
ZNF280D	0.5472952304772224	902	94.44067796610169	False	False
RGP1	0.5472911923848042	903	94.43451463790447	False	False
KMT2E	0.5472827535670668	904	94.42835130970724	True	False
ZBTB39	0.5471981201121547	905	94.42218798151002	False	False
FAF1	0.5471475710251391	906	94.41602465331279	False	False
PPT1	0.5470228701216993	907	94.40986132511556	False	False
FAM175B	0.5470109033218225	908	94.40369799691834	False	False
WDR37	0.5469980990047449	909	94.39753466872111	False	False
CUL4B	0.546986223063373	910	94.39137134052389	False	False
UBR7	0.5469688861646245	911	94.38520801232666	False	False
RNF4	0.5468191907866836	912	94.37904468412943	False	False
TRIP11	0.5468172938182234	913	94.37288135593221	False	False
RECK	0.5467915654842094	914	94.36671802773498	False	False
RBM26	0.5467844409993646	915	94.36055469953774	False	False
TNFAIP1	0.5467767503462848	916	94.35439137134051	False	False
LTN1	0.5466165689310849	917	94.3482280431433	False	False
ZNF131	0.5465958181860426	918	94.34206471494608	False	False
TAOK2	0.546579755478452	919	94.33590138674884	False	False
ZNF689	0.5465728102825418	920	94.32973805855161	False	False
NCSTN	0.54636793749076	921	94.32357473035438	False	False
DSCR3	0.546350142125455	922	94.31741140215718	False	False
KHSRP	0.5463278676113501	923	94.31124807395994	False	False
LINC02035	0.5462881002571961	924	94.30508474576271	False	False
HSPA13	0.5462756835077938	925	94.29892141756548	False	False
RAD50	0.5462687940581527	926	94.29275808936825	False	False
ROBO1	0.5462657054307299	927	94.28659476117103	False	False
SLC37A3	0.546212721615168	928	94.28043143297381	False	False
RPAP2	0.5461931239021094	929	94.27426810477658	False	False
SUZ12	0.5461612554279841	930	94.26810477657935	False	False
COX18	0.5461158167676868	931	94.26194144838213	False	False
CYP51A1	0.5460976155675585	932	94.2557781201849	False	False
GNAQ	0.5460892154658779	933	94.24961479198768	False	False
SEC63	0.5460716527932322	934	94.24345146379045	False	False
TAF1B	0.5460688135465231	935	94.23728813559322	False	False
ANO10	0.5460254485239024	936	94.231124807396	False	False
TRMT44	0.5459600562999098	937	94.22496147919877	False	False
CD47	0.545919118820081	938	94.21879815100154	False	False
SMAP1	0.5458759967419582	939	94.2126348228043	False	False
TPR	0.545839786608117	940	94.20647149460709	False	False
ZMYM6	0.5458363775268266	941	94.20030816640987	False	False
KIAA0368	0.5458304713366108	942	94.19414483821264	False	False
BICD1	0.5458034154020555	943	94.1879815100154	False	False
DDX52	0.5457808623235441	944	94.18181818181817	False	False
POLR2D	0.5457533295044271	945	94.17565485362096	False	False
CS	0.5457436793565361	946	94.16949152542374	False	False
BSDC1	0.5457119654238495	947	94.1633281972265	False	False
ANKRD11	0.5456914039609374	948	94.15716486902927	False	False
DNAJC14	0.545690310540528	949	94.15100154083204	False	False
ZNF346	0.5456823529306832	950	94.14483821263482	False	False
FAN1	0.5455545342170336	951	94.1386748844376	False	False
NUFIP1	0.5455358729911657	952	94.13251155624037	False	False
POLR1B	0.5455023018888967	953	94.12634822804314	False	False
PAXIP1	0.5454580138858618	954	94.12018489984591	False	False
EXOSC2	0.5454526467245643	955	94.11402157164869	False	False
TMEM150C	0.5454455710411544	956	94.10785824345146	False	False
RP11-379H18.1	0.5454374605799898	957	94.10169491525424	False	False
RAB3GAP1	0.5454309127595227	958	94.09553158705701	False	False
CEP170	0.5454087392378804	959	94.08936825885978	False	False
MTHFR	0.5454007918431334	960	94.08320493066256	False	False
DCAF10	0.5453308911955824	961	94.07704160246533	False	False
TAB3	0.5453296194134941	962	94.0708782742681	False	False
NRCAM	0.5453268526129296	963	94.06471494607088	False	False
PIGG	0.5452699775575054	964	94.05855161787365	False	False
ZNF292	0.5452017036628897	965	94.05238828967643	False	False
ZNF17	0.5451969131886697	966	94.0462249614792	False	False
GPATCH2	0.5451817042619981	967	94.04006163328197	False	False
C2orf49	0.5451640153862145	968	94.03389830508475	False	False
WDHD1	0.5451537650880732	969	94.02773497688753	False	False
OS9	0.5451372650491553	970	94.0215716486903	False	False
KDM5C	0.545116203600788	971	94.01540832049307	True	False
TXNDC15	0.5450996554481208	972	94.00924499229583	False	False
RPL7L1	0.5450705793229137	973	94.0030816640986	False	False
ZSCAN12	0.5450013774690252	974	93.9969183359014	False	False
ZNF740	0.544998952831841	975	93.99075500770417	False	False
PPP4R3B	0.5449772553960195	976	93.98459167950693	False	False
GLE1	0.544966246407318	977	93.9784283513097	False	False
AGBL5	0.5449568091295436	978	93.97226502311248	False	False
PDK2	0.5449420887950592	979	93.96610169491525	False	False
HS2ST1	0.5449375999471712	980	93.95993836671803	False	False
ABL2	0.5449066625425688	981	93.9537750385208	False	False
CUL2	0.5449064679794634	982	93.94761171032357	False	False
BCL9L	0.5448691811363606	983	93.94144838212635	False	False
DPP8	0.5448463283377644	984	93.93528505392912	False	False
TOPORS	0.544802050137463	985	93.92912172573189	False	False
KIAA0100	0.5447806666065212	986	93.92295839753467	False	False
ZBTB40	0.5447760550036571	987	93.91679506933744	False	False
DCTN5	0.5447699228565532	988	93.91063174114022	False	False
COPG2	0.5447261187111629	989	93.90446841294299	False	False
BPTF	0.5447069883054096	990	93.89830508474576	False	False
TBP	0.5446959036724226	991	93.89214175654854	False	False
MSH2	0.5446925332155242	992	93.88597842835131	False	False
PLXNA2	0.5446843065596902	993	93.87981510015409	False	False
RAPGEF2	0.5446828661744738	994	93.87365177195686	False	False
GLUD1P3	0.5446536126628727	995	93.86748844375963	False	False
SLC9A8	0.5446332871135119	996	93.8613251155624	False	False
FBXL5	0.5445295738694914	997	93.85516178736518	False	False
MKRN2	0.544514594059933	998	93.84899845916796	False	False
ALG9	0.5444442698160903	999	93.84283513097073	False	False
ARFGEF2	0.5443145708814996	1000	93.8366718027735	False	False
VTI1A	0.544306688475383	1001	93.83050847457626	False	False
MCM4	0.5443018742165427	1002	93.82434514637904	False	False
KCTD7	0.5442927837561441	1003	93.81818181818183	False	False
MTX3	0.54425396629989	1004	93.8120184899846	False	False
DET1	0.5442189627026602	1005	93.80585516178736	False	False
EIF4G1	0.5442021371194367	1006	93.79969183359013	False	False
POLR3D	0.5441766787647923	1007	93.79352850539291	False	False
PTPRJ	0.544141011247426	1008	93.78736517719568	False	False
TMEM19	0.5441351823282631	1009	93.78120184899846	False	False
SYT11	0.544028608820646	1010	93.77503852080123	False	False
ACTR2	0.5440214214407049	1011	93.768875192604	False	False
IGF1R	0.5439910606170475	1012	93.76271186440678	False	False
PALB2	0.5439047833289896	1013	93.75654853620955	False	False
ZNF641	0.5438586599290045	1014	93.75038520801233	False	False
KIAA1143	0.5438504673584843	1015	93.7442218798151	False	False
GOLGA2	0.5438361114871759	1016	93.73805855161788	False	False
BRCC3	0.5438337820735366	1017	93.73189522342065	False	False
MANSC1	0.543685526470152	1018	93.72573189522342	False	False
KLHL23	0.5436323869532881	1019	93.71956856702619	False	False
PRUNE1	0.5436245627481204	1020	93.71340523882895	False	False
RSRC2	0.543542412644362	1021	93.70724191063175	False	False
RNF216	0.5435236174784195	1022	93.70107858243452	False	False
EXT1	0.5435103005122484	1023	93.69491525423729	False	False
ZBTB8A	0.54350423965333	1024	93.68875192604006	False	False
ZMYM2	0.5434870969174157	1025	93.68258859784284	False	False
MORC3	0.5434870749675522	1026	93.67642526964562	False	False
CTDSPL2	0.5434445821492099	1027	93.67026194144839	False	False
POGZ	0.5434300287791853	1028	93.66409861325116	False	False
RP11-1114A5.4	0.5434079826615458	1029	93.65793528505392	False	False
ZNF623	0.5434061097209522	1030	93.6517719568567	False	False
GID4	0.5433783996372605	1031	93.64560862865947	False	False
EIF4H	0.5433680862676555	1032	93.63944530046226	False	False
PXMP4	0.5433661690768933	1033	93.63328197226502	False	False
TOM1L2	0.5433204329640343	1034	93.62711864406779	False	False
SLC17A5	0.5433008605213753	1035	93.62095531587057	False	False
SS18L1	0.5432595016525497	1036	93.61479198767334	False	False
PLRG1	0.5432191848681781	1037	93.60862865947612	False	False
MPPE1	0.5432124774249191	1038	93.60246533127889	False	False
CSNK1G3	0.5431604651489906	1039	93.59630200308166	False	False
MAP4K3	0.5431443783075929	1040	93.59013867488444	False	False
GPATCH11	0.5431312281365828	1041	93.58397534668721	False	False
GOPC	0.5430736915301079	1042	93.57781201848998	False	False
MSL2	0.5430605911533036	1043	93.57164869029275	False	False
EXOC8	0.543029915449292	1044	93.56548536209553	False	False
RPL32P3	0.5430129026001795	1045	93.55932203389831	False	False
SETD6	0.5429322172699468	1046	93.55315870570108	False	False
TRIO	0.5429253301799272	1047	93.54699537750385	False	False
FNDC3A	0.5429221121127014	1048	93.54083204930662	False	False
MAPKAP1	0.5429194186079084	1049	93.5346687211094	False	False
KBTBD11	0.5428582790617941	1050	93.52850539291218	False	False
CCNT1	0.5428144634802713	1051	93.52234206471495	False	False
LCLAT1	0.5427606683151014	1052	93.51617873651772	False	False
SLC11A2	0.5427328013530226	1053	93.51001540832048	False	False
NEK1	0.542714593163368	1054	93.50385208012327	False	False
ABI1	0.5427052005373801	1055	93.49768875192605	False	False
ADIPOR1	0.5426852033104722	1056	93.49152542372882	False	False
HDHD2	0.5426346694888442	1057	93.48536209553158	False	False
RPAP3	0.5426126985230724	1058	93.47919876733435	False	False
SF3B1	0.5426064896935084	1059	93.47303543913713	False	False
FAM53C	0.5426024931500071	1060	93.46687211093992	False	False
USP6NL	0.5424950388292203	1061	93.46070878274269	False	False
HYOU1	0.5424658548102721	1062	93.45454545454545	False	False
PRR12	0.5424460844251412	1063	93.44838212634824	False	False
WDR82	0.5424453719975223	1064	93.442218798151	False	False
PCDH10	0.542428517892275	1065	93.43605546995377	False	True
SAMD8	0.5424137797085288	1066	93.42989214175654	False	False
DCP1B	0.5424066529586725	1067	93.42372881355932	False	False
WDFY1	0.5423930460357969	1068	93.4175654853621	False	False
GID8	0.5423912161271065	1069	93.41140215716487	False	False
FAM45A	0.5423840454835408	1070	93.40523882896764	False	False
MAGI3	0.5423773223858965	1071	93.39907550077041	False	False
DHX40	0.5423666676537321	1072	93.39291217257319	False	False
TSR1	0.5423509038243491	1073	93.38674884437597	False	False
WDR12	0.5423459455413379	1074	93.38058551617874	False	False
RDH11	0.542332222477202	1075	93.37442218798151	False	False
BRD1	0.5422932886181632	1076	93.36825885978428	False	False
KLHL42	0.5422210615069334	1077	93.36209553158706	False	False
ARNT2	0.5421878696748773	1078	93.35593220338984	False	False
MTCH2	0.5421748881428894	1079	93.34976887519261	False	False
TADA2A	0.5421594799049678	1080	93.34360554699538	False	False
USP13	0.542150776067418	1081	93.33744221879815	False	False
KANSL1	0.5421499045695405	1082	93.33127889060093	False	False
SLC35D1	0.542106261871754	1083	93.3251155624037	False	False
PANK3	0.5421058504040748	1084	93.31895223420648	False	False
NOM1	0.5420241150498291	1085	93.31278890600925	False	False
TMF1	0.5419870406064218	1086	93.30662557781201	False	False
TSC22D2	0.5419729918398885	1087	93.3004622496148	False	False
CROT	0.5419307123897049	1088	93.29429892141756	False	False
RPS6KB1	0.5419036070813286	1089	93.28813559322033	False	False
PRDM4	0.5418643233678792	1090	93.28197226502311	False	False
RBM25	0.5418400746758456	1091	93.27580893682588	False	False
TRAF3IP2-AS1	0.5418148194311249	1092	93.26964560862866	False	False
LASP1	0.5418099217901704	1093	93.26348228043143	False	False
TRAPPC13	0.5416824750736219	1094	93.2573189522342	False	False
VPS4B	0.5416647722302821	1095	93.25115562403698	False	False
SMAD1	0.5416521635669675	1096	93.24499229583975	False	False
MYSM1	0.5416157199107039	1097	93.23882896764253	False	False
BRD8	0.5416149796168976	1098	93.2326656394453	False	False
E2F3	0.5416078573879156	1099	93.22650231124807	False	False
HCG11	0.5415701413491374	1100	93.22033898305084	False	False
U2SURP	0.5415415529563213	1101	93.21417565485362	False	False
NEU3	0.5415354179511447	1102	93.2080123266564	False	False
ZKSCAN2	0.54150995417106	1103	93.20184899845917	False	False
CDS2	0.5415082593865153	1104	93.19568567026194	False	False
ZNF283	0.5414220450504335	1105	93.1895223420647	False	False
MGEA5	0.5414116141385625	1106	93.18335901386749	False	False
NTM	0.5414082326146824	1107	93.17719568567027	False	False
CYB5RL	0.5413994311323215	1108	93.17103235747304	False	False
AGGF1	0.5413728602501703	1109	93.1648690292758	False	False
HOMER2	0.541358161484745	1110	93.15870570107859	False	False
AGO1	0.5413580987032405	1111	93.15254237288136	False	False
FAM200A	0.5413183964823519	1112	93.14637904468412	False	False
LANCL2	0.5413183884437296	1113	93.1402157164869	False	False
FAM8A1	0.5412970639889897	1114	93.13405238828967	False	False
SIPA1L1	0.5412963938502775	1115	93.12788906009246	False	False
HSPA9	0.5412776744693343	1116	93.12172573189522	False	False
RNF139	0.5412387430937213	1117	93.115562403698	False	False
FAM208A	0.5412316296649341	1118	93.10939907550078	False	False
MBTPS1	0.5412036121260081	1119	93.10323574730354	False	False
PRNP	0.5411071900952102	1120	93.09707241910633	False	False
LMBR1	0.5410741252251291	1121	93.0909090909091	False	False
ATE1	0.5410719257889065	1122	93.08474576271186	False	False
NRG3	0.5410584084957414	1123	93.07858243451463	False	False
GRID1	0.5410558945599291	1124	93.07241910631741	False	False
DCUN1D1	0.5410210981546123	1125	93.0662557781202	False	False
ERLIN1	0.5409893125187856	1126	93.06009244992296	False	False
EXOC1	0.5409285916968832	1127	93.05392912172573	False	False
RASAL2	0.5408416115722916	1128	93.0477657935285	False	False
CUL5	0.5408340726437825	1129	93.04160246533128	False	False
UBN2	0.540798091201022	1130	93.03543913713406	False	False
LEPROTL1	0.5407791811118703	1131	93.02927580893683	False	False
POLD3	0.5407596762587001	1132	93.0231124807396	False	False
TOR1AIP2	0.5407560564765832	1133	93.01694915254237	False	False
SLC35A5	0.5407408464200935	1134	93.01078582434515	False	False
ZNF320	0.5407378749452196	1135	93.00462249614792	False	False
ZCCHC11	0.540705600964734	1136	92.9984591679507	False	False
NR3C2	0.5406303900167472	1137	92.99229583975347	False	False
ZFP30	0.5405980070778458	1138	92.98613251155624	False	False
IARS	0.5405542345656422	1139	92.97996918335902	False	False
KDM2A	0.5405263863475879	1140	92.97380585516179	False	False
VKORC1L1	0.5405205394700744	1141	92.96764252696457	False	False
ZNF37BP	0.540489102041913	1142	92.96147919876734	False	False
TRMT5	0.540476809482329	1143	92.9553158705701	False	False
AREL1	0.5404600684352591	1144	92.94915254237289	False	False
CSNK1E	0.5404182504938192	1145	92.94298921417565	False	False
NAA15	0.5404142819120277	1146	92.93682588597842	False	False
DCAF17	0.5403751513730058	1147	92.93066255778119	False	False
DVL3	0.5402091135540458	1148	92.92449922958397	False	False
TSEN2	0.5401980724272578	1149	92.91833590138675	False	False
INIP	0.5400772137799998	1150	92.91217257318952	False	False
DCP1A	0.5400713374082783	1151	92.90600924499229	False	False
PCDHB14	0.5400700838084069	1152	92.89984591679506	False	True
ERCC4	0.5400650018848613	1153	92.89368258859784	False	False
LSM12	0.5400331174353069	1154	92.88751926040062	False	False
KY	0.5400082200924062	1155	92.88135593220339	False	False
PFAS	0.5399199878576146	1156	92.87519260400616	False	False
BRD2	0.5399035030855877	1157	92.86902927580894	False	False
USP32	0.5399021606843972	1158	92.86286594761171	False	False
ARL14EP	0.5398940701272271	1159	92.85670261941449	False	False
C18orf25	0.5398896214424204	1160	92.85053929121726	False	False
WBP4	0.5398881323661602	1161	92.84437596302003	False	False
GPN2	0.5398878901240551	1162	92.83821263482281	False	False
VPS33A	0.5398843180422325	1163	92.83204930662558	False	False
BFAR	0.5398100209452678	1164	92.82588597842836	False	False
CTCF	0.5398015985777692	1165	92.81972265023113	True	False
CAND1	0.5397141391921672	1166	92.8135593220339	False	False
NAA25	0.5396934665553236	1167	92.80739599383668	False	False
ARSG	0.5396580586854198	1168	92.80123266563945	False	False
NARS	0.5396417745160427	1169	92.79506933744221	False	False
PIGS	0.5395841710538217	1170	92.78890600924498	False	False
ADAR	0.5395636918811467	1171	92.78274268104776	False	False
PARG	0.5394992791148542	1172	92.77657935285055	False	False
ZC3H7A	0.5394895443529546	1173	92.77041602465331	False	False
COG3	0.5394508778168312	1174	92.76425269645608	False	False
HCFC1	0.539432605432392	1175	92.75808936825885	False	False
C5orf51	0.5394069832199185	1176	92.75192604006163	False	False
ZNF337	0.539378145097079	1177	92.74576271186442	False	False
YIPF4	0.5393754968316037	1178	92.73959938366718	False	False
ZNF808	0.5393565385725525	1179	92.73343605546995	False	False
ZNF675	0.5393346160005972	1180	92.72727272727272	False	False
PPAT	0.5393032137985696	1181	92.7211093990755	False	False
NBR1	0.5392859371187757	1182	92.71494607087828	False	False
DNAJC10	0.5392758817524744	1183	92.70878274268105	False	False
APPL1	0.5392590207258832	1184	92.70261941448382	False	False
ALG13	0.5392430550551226	1185	92.69645608628659	False	False
DCTD	0.5392243089042003	1186	92.69029275808937	False	False
EIF3A	0.5391642165145625	1187	92.68412942989214	False	False
GPR173	0.5391145178790236	1188	92.67796610169492	False	False
TAF8	0.5390868892831533	1189	92.67180277349769	False	False
FHL1	0.5390211292100481	1190	92.66563944530046	False	False
ADCY9	0.538963691280764	1191	92.65947611710324	False	False
LIAS	0.5388847625140226	1192	92.653312788906	False	False
SLC25A16	0.5388835173450887	1193	92.64714946070877	False	False
PRPF4B	0.538879687376232	1194	92.64098613251156	False	False
NUP58	0.538879325637515	1195	92.63482280431433	False	False
RFC5	0.5388770634962774	1196	92.62865947611711	False	False
TMEM181	0.5388590931890206	1197	92.62249614791988	False	False
RP11-398C13.8	0.5388371711440113	1198	92.61633281972264	False	False
HECTD4	0.5388350641985938	1199	92.61016949152543	False	False
PHF12	0.538746665673748	1200	92.6040061633282	False	False
YIPF5	0.538720968215056	1201	92.59784283513098	False	False
ZDHHC17	0.5387168971104397	1202	92.59167950693374	False	False
LDOC1L	0.5386982465805937	1203	92.58551617873651	False	False
TCERG1	0.5386962910492644	1204	92.5793528505393	False	False
FAM210A	0.5386952534976902	1205	92.57318952234206	False	False
RIC3	0.5386809372603302	1206	92.56702619414484	False	False
LYST	0.5386680812891662	1207	92.56086286594761	False	False
KLHL18	0.5386530502755629	1208	92.55469953775038	False	False
SIK2	0.5385803578820927	1209	92.54853620955316	False	False
ZNF626	0.5385787135997068	1210	92.54237288135593	False	False
KIAA0141	0.5385694410591245	1211	92.53620955315871	False	False
ALS2	0.5385415201461322	1212	92.53004622496148	False	False
ANXA7	0.5385238952486181	1213	92.52388289676425	False	False
WWP2	0.538487548088522	1214	92.51771956856703	False	False
SFXN1	0.5384782686630175	1215	92.5115562403698	False	False
SETD2	0.5384688826426487	1216	92.50539291217257	True	False
NPLOC4	0.5384558240979759	1217	92.49922958397535	False	False
AP5B1	0.5384311968254919	1218	92.49306625577812	False	False
MTPN	0.5384009328694849	1219	92.4869029275809	False	False
KIAA1524	0.5383995106590365	1220	92.48073959938367	False	False
VPS8	0.5383960529499675	1221	92.47457627118644	False	False
MBTPS2	0.5383859626960564	1222	92.46841294298922	False	False
HDLBP	0.5383831603474006	1223	92.46224961479199	False	False
UHRF1BP1L	0.5383508067350992	1224	92.45608628659477	False	False
RAD23B	0.5383214848801054	1225	92.44992295839754	False	False
NCKAP1	0.5383207167834344	1226	92.4437596302003	False	False
TMEM30A	0.5383149793688492	1227	92.43759630200307	False	False
CAPN7	0.5382876256706085	1228	92.43143297380585	False	False
WDR17	0.5382808887049407	1229	92.42526964560864	False	False
HMGXB3	0.5382734539210943	1230	92.4191063174114	False	False
KLHL7	0.5382530897312839	1231	92.41294298921417	False	False
METTL6	0.5382479857458826	1232	92.40677966101694	False	False
MKL2	0.5382154505531299	1233	92.40061633281972	False	False
PEX1	0.5382061883911818	1234	92.3944530046225	False	False
AP3M1	0.5381006194768573	1235	92.38828967642527	False	False
RNF103	0.5380850258480444	1236	92.38212634822804	False	False
POLR2C	0.537996122017791	1237	92.37596302003081	False	False
ARL1	0.5379869575125282	1238	92.36979969183359	False	False
DHX15	0.5379666269531089	1239	92.36363636363636	False	False
CAD	0.5379364053175387	1240	92.35747303543914	False	False
ACLY	0.5379160893965312	1241	92.35130970724191	False	False
SBNO1	0.5378963184070741	1242	92.34514637904468	False	False
CLPB	0.5378917173553533	1243	92.33898305084746	False	False
KIAA0391	0.5378659921756993	1244	92.33281972265023	False	False
CRNKL1	0.5378264364084466	1245	92.32665639445301	False	False
HOOK3	0.5377914648113202	1246	92.32049306625578	False	False
EXOC4	0.537781085256141	1247	92.31432973805855	False	False
ZBED4	0.5377693995646151	1248	92.30816640986133	False	False
SREK1	0.5377667942789812	1249	92.3020030816641	False	False
NIN	0.5377548208428887	1250	92.29583975346686	False	False
LMBRD1	0.537749735066792	1251	92.28967642526965	False	False
OCRL	0.5377085352025636	1252	92.28351309707243	False	False
PRKCI	0.5376526074634982	1253	92.2773497688752	False	False
CASC4	0.5375829273369086	1254	92.27118644067797	False	False
ZNF543	0.5375788201073816	1255	92.26502311248073	False	False
ACAD8	0.5375477796366634	1256	92.25885978428352	False	False
PIK3CA	0.5375247795936804	1257	92.2526964560863	False	False
BRPF3	0.537513229846667	1258	92.24653312788907	False	False
DUSP8P5	0.5375027337021719	1259	92.24036979969183	False	False
INTS6	0.5374879824924795	1260	92.2342064714946	False	False
JRKL	0.5374353190202918	1261	92.22804314329738	False	False
NBN	0.537417373130824	1262	92.22187981510015	False	False
TBC1D32	0.5373587905921025	1263	92.21571648690293	False	False
KIAA0232	0.5373368515168035	1264	92.2095531587057	False	False
DLD	0.5373046112202468	1265	92.20338983050847	False	False
CTC-471F3.5	0.5372870329343031	1266	92.19722650231125	False	False
GALNT1	0.5372859262903236	1267	92.19106317411402	False	False
MID2	0.5372558886777169	1268	92.1848998459168	False	False
ESYT2	0.5372208380838718	1269	92.17873651771957	False	False
MAP3K12	0.5371749747599708	1270	92.17257318952234	False	False
SF3A3	0.5371727314667744	1271	92.16640986132512	False	False
PARGP1	0.5371718083195376	1272	92.16024653312789	False	False
EIF2AK1	0.5371687592118654	1273	92.15408320493066	False	False
SLC35B4	0.5371238592667354	1274	92.14791987673343	False	False
DOPEY1	0.5370934492754499	1275	92.14175654853621	False	False
GPHN	0.5370770061385128	1276	92.13559322033899	False	False
SPOP	0.5370602188000037	1277	92.12942989214176	False	False
PLEKHM3	0.537001435811593	1278	92.12326656394453	False	False
MDC1	0.5369859243667566	1279	92.1171032357473	False	False
ZNF304	0.5369716232263151	1280	92.11093990755008	False	False
TRIM66	0.5369703371480695	1281	92.10477657935286	False	False
NSUN3	0.5369603395043577	1282	92.09861325115563	False	False
PPP6C	0.5368887831247727	1283	92.0924499229584	False	False
MTAP	0.5368671419760024	1284	92.08628659476116	False	False
SLC35G2	0.5368552939032103	1285	92.08012326656394	False	False
NRIP1	0.5368184863209655	1286	92.07395993836673	False	False
LRP1	0.536781307206489	1287	92.0677966101695	False	False
STK4	0.536708729175954	1288	92.06163328197226	False	False
ATG14	0.5367065507857618	1289	92.05546995377503	False	False
MAN2A2	0.5366827553201255	1290	92.04930662557781	False	False
KLHL8	0.536660499758309	1291	92.04314329738058	False	False
CYLD	0.5366494375181318	1292	92.03697996918336	False	False
PDE8B	0.5366333250686068	1293	92.03081664098613	False	False
ZNF521	0.536612845694115	1294	92.0246533127889	False	False
ZNF253	0.5365878201762072	1295	92.01848998459168	False	False
PAQR3	0.536550777043274	1296	92.01232665639445	False	False
PPFIA2	0.5365241396541862	1297	92.00616332819722	False	False
RALGPS1	0.5365126216117938	1298	92.0	False	False
TCTN1	0.536472841172356	1299	91.99383667180278	False	False
BLOC1S6	0.5364624605407985	1300	91.98767334360555	False	False
SNRK	0.5364601122758864	1301	91.98151001540832	False	False
SEC16A	0.5364329492431162	1302	91.97534668721109	False	False
ZNF148	0.5364284164997937	1303	91.96918335901387	False	False
NFX1	0.5364097490209878	1304	91.96302003081665	False	False
FAM120AOS	0.5363963462063662	1305	91.95685670261942	False	False
THAP6	0.5363840889825469	1306	91.95069337442219	False	False
USP14	0.5363740376090622	1307	91.94453004622495	False	False
STT3B	0.5363361795578981	1308	91.93836671802774	False	False
MAP3K13	0.5363238134193067	1309	91.9322033898305	False	False
ZDHHC13	0.5363157273136023	1310	91.92604006163329	False	False
AP3D1	0.5362696269939539	1311	91.91987673343606	False	False
POLR3A	0.536216793575218	1312	91.91371340523882	False	False
STK24	0.5362167007042448	1313	91.9075500770416	False	False
ITSN2	0.5361676280102863	1314	91.90138674884437	False	False
DPH2	0.536118055640503	1315	91.89522342064716	False	False
CDC42BPA	0.5360573458901223	1316	91.88906009244992	False	False
PDHX	0.5360402627714285	1317	91.88289676425269	False	False
SUPT6H	0.5360187723810148	1318	91.87673343605547	False	False
PI4KB	0.5360036501775958	1319	91.87057010785824	False	False
LINC01278	0.5359670892753498	1320	91.86440677966101	False	False
OXSR1	0.535863768797469	1321	91.85824345146379	False	False
B3GALNT1	0.5358348599728273	1322	91.85208012326656	False	False
IGLV5-52	0.5358282855887648	1323	91.84591679506934	False	False
PUS7L	0.5358083341632248	1324	91.83975346687211	False	False
TFDP2	0.5357877010297367	1325	91.83359013867488	False	False
ZNF512B	0.5357848483850282	1326	91.82742681047766	False	False
ARFGEF3	0.5357816488787591	1327	91.82126348228043	False	False
CPSF2	0.5356970793026322	1328	91.81510015408321	False	False
TTC26	0.5356157760016758	1329	91.80893682588598	False	False
DNAJC27	0.5355507169416661	1330	91.80277349768875	False	False
RNASEL	0.5355231077724281	1331	91.79661016949152	False	False
TRNT1	0.5354991209277373	1332	91.7904468412943	False	False
REV3L	0.5354945348728507	1333	91.78428351309708	False	False
CLCN6	0.5354727938370732	1334	91.77812018489985	False	False
KLHL20	0.5354716716910793	1335	91.77195685670262	False	False
ZBTB24	0.5354373868252924	1336	91.76579352850538	False	False
CDC27	0.5354372937023907	1337	91.75963020030817	False	False
VPS13C	0.5354361228109185	1338	91.75346687211095	False	False
TRPC4AP	0.535435574597149	1339	91.74730354391372	False	False
WDR92	0.5353393224492771	1340	91.74114021571648	False	False
SEC23A	0.5353194286797377	1341	91.73497688751925	False	False
PIAS2	0.5352914386136045	1342	91.72881355932203	False	False
SETBP1	0.5352896764813522	1343	91.7226502311248	False	False
UBQLN1	0.5352507021708591	1344	91.71648690292758	False	False
CENPBD1	0.535227376763214	1345	91.71032357473035	False	False
TTC21B	0.5352138394272525	1346	91.70416024653314	False	False
CCDC30	0.5351791213969024	1347	91.6979969183359	False	False
RP11-894P9.1	0.5351663193026024	1348	91.69183359013867	False	False
FBXO28	0.5349619248160681	1349	91.68567026194145	False	False
JADE1	0.5349193857287818	1350	91.67950693374422	False	False
TMEM167A	0.5348824579908475	1351	91.673343605547	False	False
ZNF568	0.534872260803156	1352	91.66718027734977	False	False
TCF20	0.5348650944466865	1353	91.66101694915254	False	False
XPNPEP1	0.5348561254094912	1354	91.65485362095531	False	False
MRPL35	0.5348326079783822	1355	91.64869029275809	False	False
CDK17	0.5348099920707866	1356	91.64252696456087	False	False
SLC35E3	0.5347887976571035	1357	91.63636363636364	False	False
MRPS31P4	0.534776840444704	1358	91.63020030816641	False	False
RSPRY1	0.5347546176021364	1359	91.62403697996918	False	False
FAM169A	0.5347478049057167	1360	91.61787365177196	False	False
NUP88	0.5347343765241477	1361	91.61171032357474	False	False
CELF2	0.5347218314975212	1362	91.60554699537751	False	False
HGS	0.5347140098169638	1363	91.59938366718028	False	False
UBE4B	0.5346825130601276	1364	91.59322033898304	False	False
SAMD4B	0.5346795520955316	1365	91.58705701078583	False	False
SND1	0.5346676135149084	1366	91.5808936825886	False	False
VAMP4	0.5346663078961553	1367	91.57473035439138	False	False
RNLS	0.534645155371281	1368	91.56856702619415	False	False
EXOC5	0.5346228601428747	1369	91.56240369799691	False	False
STARD7	0.5346206668553782	1370	91.5562403697997	False	False
BCLAF1	0.5346163135059582	1371	91.55007704160246	False	False
ZNF493	0.5345650531050737	1372	91.54391371340525	False	False
LRRC57	0.5345065889265489	1373	91.53775038520801	False	False
TTLL5	0.5344844257950159	1374	91.53158705701078	False	False
NBAS	0.5344691851864469	1375	91.52542372881356	False	False
ARMC8	0.5344666345039328	1376	91.51926040061633	False	False
ZNF544	0.5344292694975564	1377	91.5130970724191	False	False
PTPRG	0.5344128349766987	1378	91.50693374422187	False	False
DTWD2	0.5343410900306581	1379	91.50077041602465	False	False
CHM	0.5343378306488143	1380	91.49460708782743	False	False
FOXK2	0.5343355002570478	1381	91.4884437596302	False	False
SPIN1	0.5343327329181948	1382	91.48228043143297	False	False
ZNF343	0.5342679127455335	1383	91.47611710323574	False	False
LIN54	0.5342667661241763	1384	91.46995377503853	False	False
ABHD18	0.5342664016704003	1385	91.4637904468413	False	False
NUDCD1	0.5342629848562238	1386	91.45762711864407	False	False
LINS1	0.534251880507677	1387	91.45146379044684	False	False
APH1B	0.534231678015954	1388	91.4453004622496	False	False
INCENP	0.534201246423994	1389	91.43913713405239	False	False
ZNF324	0.5341649737711742	1390	91.43297380585516	False	False
RTF1	0.5340974987208501	1391	91.42681047765794	False	False
INVS	0.5340769392220723	1392	91.4206471494607	False	False
CNIH1	0.5340419589164459	1393	91.41448382126349	False	False
HARS2	0.5340412026959785	1394	91.40832049306626	False	False
SCYL3	0.5340204571132984	1395	91.40215716486902	False	False
ZNF674	0.533985903907949	1396	91.3959938366718	False	False
PHACTR2	0.5339718256785241	1397	91.38983050847457	False	False
EML1	0.5339373754611952	1398	91.38366718027736	False	False
ATPAF1	0.5339275984798124	1399	91.37750385208012	False	False
ULK2	0.5339103403644793	1400	91.37134052388289	False	False
SOGA1	0.5339036511434818	1401	91.36517719568566	False	False
RAB14	0.5338926091770655	1402	91.35901386748844	False	False
ZRANB3	0.53389037351456	1403	91.35285053929123	False	False
FRMD4A	0.5338894401675642	1404	91.346687211094	False	False
MRPS25	0.5338863351396786	1405	91.34052388289676	False	False
STAM2	0.5338504593226282	1406	91.33436055469953	False	False
ZNF746	0.5338264860205995	1407	91.32819722650231	False	False
METTL2B	0.5338192230115376	1408	91.3220338983051	False	False
SIRPA	0.5338047043501128	1409	91.31587057010786	False	False
CCDC113	0.5338040133677401	1410	91.30970724191063	False	False
TMEM69	0.5337967610599117	1411	91.3035439137134	False	False
KLHL28	0.5337781219116531	1412	91.29738058551618	False	False
SGIP1	0.5337704302838003	1413	91.29121725731895	False	False
RNF169	0.5337527126049106	1414	91.28505392912173	False	False
RSPH3	0.5337446359232161	1415	91.2788906009245	False	False
PBX2	0.5336761042306639	1416	91.27272727272727	False	False
ZNF334	0.533655307539643	1417	91.26656394453005	False	False
ACVR1B	0.5336424440612366	1418	91.26040061633282	False	False
SCFD2	0.5336390855386596	1419	91.2542372881356	False	False
TRIM33	0.5336173565119889	1420	91.24807395993837	False	False
VCP	0.5335687951582946	1421	91.24191063174113	False	False
COPS8	0.5335530795089541	1422	91.23574730354392	False	False
C5orf22	0.533547717194206	1423	91.22958397534669	False	False
RRAGB	0.5335201067893507	1424	91.22342064714945	False	False
CAPN5	0.533477445442398	1425	91.21725731895224	False	False
TXLNG	0.5334757751103485	1426	91.211093990755	False	False
PSMD11	0.5334453564616286	1427	91.20493066255779	False	False
UBXN4	0.5334060301204925	1428	91.19876733436055	False	False
UBXN2B	0.5333743658114452	1429	91.19260400616332	False	False
ITCH	0.5333406161325097	1430	91.1864406779661	False	False
TMEM237	0.5333325764929001	1431	91.18027734976889	False	False
ARMC2	0.5333215915739559	1432	91.17411402157165	False	False
ATXN3	0.5333206761786012	1433	91.16795069337442	False	False
SC5D	0.5332989696976695	1434	91.16178736517719	False	False
LNPEP	0.533242832721543	1435	91.15562403697996	False	False
ZNF317	0.533238502107452	1436	91.14946070878274	False	False
ZIK1	0.5331910361545803	1437	91.14329738058552	False	False
FKBP9	0.5331644118057338	1438	91.13713405238829	False	False
DOCK9	0.5331447898781384	1439	91.13097072419106	False	False
CEP41	0.5331436584177794	1440	91.12480739599384	False	False
DYNC1H1	0.5331436336123285	1441	91.11864406779661	False	False
SARM1	0.5331429640396803	1442	91.11248073959939	False	False
DDI2	0.5331353598008917	1443	91.10631741140216	False	False
SLC33A1	0.5330961541137543	1444	91.10015408320493	False	False
CLUH	0.5330654632597643	1445	91.09399075500771	False	False
RNF20	0.5330048188524495	1446	91.08782742681048	False	False
SDAD1	0.5329784444156974	1447	91.08166409861325	False	False
RAB1B	0.5329652984121335	1448	91.07550077041603	False	False
TTF1	0.5329510201611276	1449	91.0693374422188	False	False
SPIN3	0.5329475258464251	1450	91.06317411402158	False	False
CSNK1D	0.5329195830756017	1451	91.05701078582435	False	False
FAT3	0.5329107121740017	1452	91.05084745762711	False	True
RIF1	0.5329070772116683	1453	91.0446841294299	False	False
ZNF570	0.5328960960197416	1454	91.03852080123266	False	False
AFG3L2	0.5328319048696873	1455	91.03235747303545	False	False
ZNF461	0.5328061661968487	1456	91.02619414483821	False	False
PDE4DIP	0.5327969646695253	1457	91.02003081664098	False	False
NLGN4X	0.5327898444011923	1458	91.01386748844375	False	False
TMEM245	0.532782035463163	1459	91.00770416024653	False	False
SCMH1	0.5327784662832682	1460	91.00154083204932	False	False
ANKH	0.532749675990814	1461	90.99537750385208	False	False
DDOST	0.5327194765960712	1462	90.98921417565485	False	False
CRK	0.5327166437567129	1463	90.98305084745762	False	False
UBA5	0.5327109139194598	1464	90.9768875192604	False	False
RHOT1	0.5327004250451398	1465	90.97072419106318	False	False
TAF9B	0.5326881945371933	1466	90.96456086286595	False	False
SORL1	0.5326831102312631	1467	90.95839753466872	False	False
NCK1	0.5326568983814033	1468	90.95223420647149	False	False
NPEPPS	0.5326431856255341	1469	90.94607087827427	False	False
RNMT	0.5326413685992937	1470	90.93990755007704	False	False
GNPDA2	0.5326191417743896	1471	90.93374422187982	False	False
ASTE1	0.532597087069736	1472	90.92758089368259	False	False
ZNF549	0.5325948772033355	1473	90.92141756548536	False	False
TMEM254	0.532583512917871	1474	90.91525423728814	False	False
BDP1	0.5325641127450222	1475	90.9090909090909	False	False
RSL1D1	0.532524565748377	1476	90.90292758089369	False	False
ABAT	0.5324922564270143	1477	90.89676425269646	False	False
TSPAN3	0.5324732559537874	1478	90.89060092449924	False	False
RAD17	0.5324158773770225	1479	90.884437596302	False	False
GALC	0.5323781618644052	1480	90.87827426810478	False	False
THAP12	0.5323434874390783	1481	90.87211093990754	False	False
PTCHD1	0.5323425340072868	1482	90.86594761171031	False	False
PDSS2	0.5323362419145984	1483	90.85978428351311	False	False
ZFP14	0.5323140306999565	1484	90.85362095531588	False	False
ING3	0.5322855224424479	1485	90.84745762711864	False	False
CMTR1	0.5322678576888251	1486	90.84129429892141	False	False
ANKRD52	0.5322590655845469	1487	90.8351309707242	False	False
PPIL2	0.5322362108364581	1488	90.82896764252698	False	False
EHBP1	0.5322321671592907	1489	90.82280431432974	False	False
NKAP	0.5322226405979823	1490	90.81664098613251	False	False
IVD	0.5322125851874121	1491	90.81047765793528	False	False
CUL4A	0.5321936674149338	1492	90.80431432973806	False	False
PAIP1	0.5321787145659995	1493	90.79815100154083	False	False
MSL1	0.5321538804762945	1494	90.7919876733436	False	False
EDEM1	0.5321290933307185	1495	90.78582434514638	False	False
RLF	0.5321282869987024	1496	90.77966101694915	False	False
TBC1D23	0.5320986477650014	1497	90.77349768875193	False	False
TIAM1	0.5320400844087546	1498	90.7673343605547	False	False
ETFBKMT	0.5320354669158841	1499	90.76117103235747	False	False
ZNF518B	0.5320091204993125	1500	90.75500770416025	False	False
DNAJB12	0.5319989466325653	1501	90.74884437596302	False	False
MGAT5	0.5319942885246632	1502	90.7426810477658	False	False
UBR2	0.5319162612479958	1503	90.73651771956857	False	False
SACM1L	0.5319096192333446	1504	90.73035439137134	False	False
ZADH2	0.5318785283671099	1505	90.7241910631741	False	False
RP11-45M22.2	0.5318673114172079	1506	90.71802773497689	False	False
USP49	0.5318514654630063	1507	90.71186440677967	False	False
TXNDC16	0.5317785410006819	1508	90.70570107858244	False	False
MTERF4	0.5317759037056282	1509	90.6995377503852	False	False
MGA	0.5317578391789003	1510	90.69337442218797	False	False
GRSF1	0.5317445237781618	1511	90.68721109399075	False	False
PDCD7	0.5317398037366288	1512	90.68104776579354	False	False
CICP14	0.5316421107346363	1513	90.6748844375963	False	False
ZNF529	0.5316316424237264	1514	90.66872110939907	False	False
ABLIM1	0.5316053979600072	1515	90.66255778120184	False	False
SKI	0.5315974026323319	1516	90.65639445300462	False	False
LETM1	0.5315403978277655	1517	90.65023112480739	False	False
VPS36	0.5315264944525558	1518	90.64406779661017	False	False
SSH1	0.5315201717431443	1519	90.63790446841294	False	False
UBAP1	0.5315101673677658	1520	90.63174114021571	False	False
EYA3	0.531486729797939	1521	90.62557781201849	False	False
CTC-351M12.1	0.5314691591409593	1522	90.61941448382126	False	False
TRPC1	0.5314519143989667	1523	90.61325115562404	False	False
DCAF8	0.5314434560063492	1524	90.60708782742681	False	False
ALG12	0.5314292882974571	1525	90.60092449922959	False	False
AKAP13	0.5314230966209068	1526	90.59476117103236	False	False
SNX14	0.5314090127406731	1527	90.58859784283513	False	False
TM2D1	0.5314053850045356	1528	90.5824345146379	False	False
XPO6	0.5314048658748116	1529	90.57627118644068	False	False
ZNF71	0.53140174709976	1530	90.57010785824346	False	False
SMAD3	0.5313989780104903	1531	90.56394453004623	False	False
API5	0.5313792291823115	1532	90.557781201849	False	False
RNF24	0.5313747946302445	1533	90.55161787365176	False	False
FITM2	0.5313232889342621	1534	90.54545454545455	False	False
ZNF710	0.531285703383182	1535	90.53929121725733	False	False
UBFD1	0.531275262591067	1536	90.5331278890601	False	False
CDC40	0.5312643359170934	1537	90.52696456086287	False	False
USP34	0.5312563710573326	1538	90.52080123266563	False	False
BCORL1	0.531202217129905	1539	90.51463790446842	False	False
FBN1	0.5312018591502502	1540	90.50847457627118	False	False
NRDE2	0.5311810956585714	1541	90.50231124807397	False	False
NONO	0.5311312713067284	1542	90.49614791987673	False	False
RRM1	0.5311222935890321	1543	90.4899845916795	False	False
MTMR6	0.5311059531691168	1544	90.48382126348228	False	False
PELO	0.5311005764998747	1545	90.47765793528505	False	False
KANSL3	0.5310875397100717	1546	90.47149460708783	False	False
DIS3L2	0.5310299295115695	1547	90.4653312788906	False	False
CBX1	0.5310203452006719	1548	90.45916795069337	False	False
HMGXB4	0.531011449529113	1549	90.45300462249615	False	False
VPS45	0.5309925081184114	1550	90.44684129429892	False	False
EPM2AIP1	0.5309763281638803	1551	90.44067796610169	False	False
VAPA	0.5309499805308362	1552	90.43451463790447	False	False
KIF2A	0.5309468253645555	1553	90.42835130970724	False	False
USP33	0.5309287931209974	1554	90.42218798151002	False	False
AKIRIN1	0.530926240901148	1555	90.41602465331279	False	False
CANX	0.5308872854230173	1556	90.40986132511556	False	False
YTHDC2	0.5308858251310125	1557	90.40369799691834	False	False
XPR1	0.530879307950982	1558	90.39753466872111	False	False
IPP	0.5308618195516437	1559	90.39137134052389	False	False
STAM	0.5308550911884702	1560	90.38520801232666	False	False
TUB	0.5308359407876614	1561	90.37904468412943	False	False
HNRNPH2	0.5307990142816214	1562	90.3728813559322	False	False
OGT	0.5307905618385034	1563	90.36671802773498	False	False
VTA1	0.5307830632935312	1564	90.36055469953776	False	False
ZNF706	0.5307254703716693	1565	90.35439137134053	False	False
ASH2L	0.5307249920624817	1566	90.3482280431433	False	False
CTAGE5	0.5307057735874967	1567	90.34206471494606	False	False
LPIN1	0.5306936378209021	1568	90.33590138674884	False	False
GOLM1	0.5306701329827445	1569	90.32973805855163	False	False
CENPO	0.5305940792933405	1570	90.3235747303544	False	False
RPTOR	0.5305245749188437	1571	90.31741140215716	False	False
RNF34	0.5304300108837166	1572	90.31124807395994	False	False
WDR55	0.5304202055405287	1573	90.30508474576271	False	False
STX12	0.5304079067062003	1574	90.29892141756548	False	False
ALDH1B1	0.5304057280697132	1575	90.29275808936826	False	False
TRIM24	0.5303923162290548	1576	90.28659476117103	False	False
MCFD2	0.5303789258730337	1577	90.28043143297381	False	False
RPGRIP1L	0.5303687795535499	1578	90.27426810477658	False	False
NUMB	0.5303507927484963	1579	90.26810477657935	False	False
FAM222B	0.5303063873948246	1580	90.26194144838213	False	False
SMARCA5	0.5303003193446179	1581	90.2557781201849	False	False
GTF2A1	0.5302926647233671	1582	90.24961479198768	False	False
SNAP29	0.5302901113401337	1583	90.24345146379045	False	False
UBL3	0.5302695971299766	1584	90.23728813559322	False	False
MSANTD4	0.5302633630635283	1585	90.23112480739599	False	False
TCAIM	0.5302383557880538	1586	90.22496147919877	False	False
RIC8A	0.5302208578949927	1587	90.21879815100155	False	False
RAB23	0.5302060101231407	1588	90.21263482280432	False	False
KHDRBS1	0.5301930676293987	1589	90.20647149460709	False	False
RAB2B	0.5301501795812567	1590	90.20030816640985	False	False
C16orf58	0.5301476950780752	1591	90.19414483821264	False	False
ZNF780B	0.530140777302477	1592	90.18798151001542	False	False
ZBED5	0.5301190038812071	1593	90.18181818181819	False	False
RAF1	0.5301168438741067	1594	90.17565485362096	False	False
EIF4ENIF1	0.5301129307898054	1595	90.16949152542372	False	False
CLIP4	0.5300923306975248	1596	90.1633281972265	False	False
PCDH1	0.5300476426149408	1597	90.15716486902927	False	True
PROSC	0.5300041765876587	1598	90.15100154083204	False	False
ZKSCAN7	0.529995727168079	1599	90.14483821263482	False	False
LRRC6	0.5299952517159182	1600	90.13867488443759	False	False
PAPOLG	0.5299533831327952	1601	90.13251155624037	False	False
PEX13	0.5299515070792108	1602	90.12634822804314	False	False
JRK	0.529921112943811	1603	90.12018489984591	False	False
RSRC1	0.5298958771130198	1604	90.11402157164869	False	False
GPBP1L1	0.5298796116352824	1605	90.10785824345146	False	False
FAM199X	0.5298288598200861	1606	90.10169491525424	False	False
SIPA1L2	0.5297974090016266	1607	90.09553158705701	False	False
POLR3C	0.5297541116432978	1608	90.08936825885978	False	False
ZBTB11	0.5297048384239453	1609	90.08320493066255	False	False
KIN	0.5296767478293453	1610	90.07704160246533	False	False
ZNF609	0.5296625307912106	1611	90.07087827426811	False	False
ZFP90	0.5296509456536995	1612	90.06471494607088	False	False
ATP2A2	0.5296000675644581	1613	90.05855161787365	False	False
RP11-288C18.1	0.5295951575581251	1614	90.05238828967641	False	False
EPS15L1	0.5295911087781144	1615	90.0462249614792	False	False
ZNF140	0.5295848085330028	1616	90.04006163328198	False	False
LYRM7	0.5295287198404267	1617	90.03389830508475	False	False
ZRANB2	0.5295159133761436	1618	90.02773497688752	False	False
EFCAB6	0.5295028648654803	1619	90.0215716486903	False	False
RPP14	0.529470554389664	1620	90.01540832049307	False	False
MLX	0.5294128041257713	1621	90.00924499229583	False	False
METTL3	0.5294061446858397	1622	90.00308166409862	False	False
RAB5A	0.5293865777724531	1623	89.99691833590138	False	False
RP11-566E18.1	0.5293665053845237	1624	89.99075500770417	False	False
TMEM132B	0.5292978730278749	1625	89.98459167950693	False	False
KDM2B	0.5292891982955272	1626	89.9784283513097	False	False
RBL2	0.5292851021538831	1627	89.97226502311248	False	False
RP3-508I15.9	0.5292510581606995	1628	89.96610169491525	False	False
RAB35	0.5292503745564816	1629	89.95993836671803	False	False
DNAJA3	0.52924211675986	1630	89.9537750385208	False	False
RC3H2	0.5292285734311651	1631	89.94761171032357	False	False
TMEM67	0.5291664335460593	1632	89.94144838212634	False	False
ANK2	0.5291536098144395	1633	89.93528505392912	False	False
HNRNPA0	0.5291291884117504	1634	89.9291217257319	False	False
PITPNA	0.5291160204118951	1635	89.92295839753467	False	False
SLX4IP	0.5290817522019698	1636	89.91679506933744	False	False
PCDHB12	0.5290130351788825	1637	89.91063174114021	False	True
FBXL3	0.5289797286584972	1638	89.90446841294299	False	False
CENPC	0.5289595546641009	1639	89.89830508474577	False	False
ZBTB4	0.5289401481189026	1640	89.89214175654854	False	False
GPM6A	0.5289103628886874	1641	89.88597842835131	False	False
WRB	0.5288545882668759	1642	89.87981510015408	False	False
ARIH2	0.5288525808586828	1643	89.87365177195686	False	False
IDH3A	0.5287923816664903	1644	89.86748844375963	False	False
FAM168B	0.5287881653337165	1645	89.86132511556241	False	False
GPAT4	0.5287829169977468	1646	89.85516178736518	False	False
RBAK	0.5287733317013896	1647	89.84899845916794	False	False
VN1R1	0.5287314712024784	1648	89.84283513097073	False	False
ATF2	0.5286851766728158	1649	89.8366718027735	False	False
METTL13	0.5286776854626783	1650	89.83050847457628	False	False
IGF2R	0.5286770991706344	1651	89.82434514637904	False	False
PFKM	0.5286738564653437	1652	89.81818181818181	False	False
GCN1	0.5286734651967236	1653	89.8120184899846	False	False
EIF4G3	0.5286627200673868	1654	89.80585516178736	False	False
UBR3	0.5286379760882812	1655	89.79969183359013	False	False
PUM2	0.5286311902999296	1656	89.79352850539291	False	False
TSPAN31	0.5286204185112366	1657	89.78736517719568	False	False
SLC20A1	0.5285915553005777	1658	89.78120184899846	False	False
SCYL2	0.528584229434928	1659	89.77503852080123	False	False
ZNF782	0.52855201204959	1660	89.768875192604	False	False
STX16	0.5285260243510144	1661	89.76271186440678	False	False
PEAK1	0.5285188119391953	1662	89.75654853620955	False	False
MRPL3	0.5284523608279097	1663	89.75038520801233	False	False
MRS2	0.5284291347679332	1664	89.7442218798151	False	False
ARHGEF11	0.5283951720367153	1665	89.73805855161787	False	False
ZNF606	0.5283880936763558	1666	89.73189522342065	False	False
PCDHGA5	0.5283199174822121	1667	89.72573189522342	False	True
ANKRD18EP	0.5283020474445098	1668	89.7195685670262	False	False
TTC13	0.5282332171457848	1669	89.71340523882897	False	False
PAXBP1-AS1	0.5282224748663046	1670	89.70724191063174	False	False
ZNF324B	0.5282001511935366	1671	89.70107858243452	False	False
TRIM9	0.5281871413532806	1672	89.69491525423729	False	False
SCAP	0.5281832300485151	1673	89.68875192604007	False	False
CAP1	0.5281769163332963	1674	89.68258859784284	False	False
STRIP2	0.5281686412600944	1675	89.6764252696456	False	False
ZNF280C	0.5281481564081638	1676	89.67026194144839	False	False
SAMD15	0.5281242606166858	1677	89.66409861325116	False	False
CIPC	0.5280596075659605	1678	89.65793528505392	False	False
CREB1	0.5280592016431399	1679	89.6517719568567	False	False
FAM91A1	0.5280457965436357	1680	89.64560862865947	False	False
ZNF597	0.5280305317402574	1681	89.63944530046226	False	False
PTPRS	0.527990372474619	1682	89.63328197226502	False	False
PTPRK	0.5279701101245099	1683	89.62711864406779	False	False
PPIP5K2	0.5279463339504995	1684	89.62095531587057	False	False
PITRM1	0.5279312711278031	1685	89.61479198767334	False	False
TTC5	0.5279175263449055	1686	89.60862865947612	False	False
MRNIP	0.5278958695865883	1687	89.60246533127889	False	False
CCSER2	0.527887158099676	1688	89.59630200308166	False	False
HNRNPA3	0.5278865692770589	1689	89.59013867488443	False	False
MRPS27	0.5278726720199469	1690	89.58397534668721	False	False
USP48	0.5278510623698887	1691	89.57781201849	False	False
PTCD1	0.5278195793341677	1692	89.57164869029276	False	False
TMX3	0.5278171521115252	1693	89.56548536209553	False	False
ZMIZ1	0.5278117556064359	1694	89.5593220338983	False	False
PLAA	0.5277880846110354	1695	89.55315870570108	False	False
GFM2	0.5276953321145649	1696	89.54699537750386	False	False
MAN2B2	0.5276889058567833	1697	89.54083204930663	False	False
GTF2H4	0.5276234720204149	1698	89.5346687211094	False	False
YY1AP1	0.52761848233753	1699	89.52850539291217	False	False
NANP	0.527585111865779	1700	89.52234206471495	False	False
VPS37A	0.5275846366284015	1701	89.51617873651772	False	False
RAB4A	0.5275746590707225	1702	89.51001540832048	False	False
DNMT1	0.5274918632959117	1703	89.50385208012327	True	False
PSMC1	0.52746809543487	1704	89.49768875192603	False	False
ZNF223	0.5274649483724128	1705	89.49152542372882	False	False
BECN1	0.5274628617255339	1706	89.48536209553158	False	False
ERI2	0.5274553100282763	1707	89.47919876733435	False	False
RORA	0.5274500380490919	1708	89.47303543913713	False	False
TOGARAM1	0.527448810979154	1709	89.4668721109399	False	False
ZNF566	0.5274119668213026	1710	89.46070878274269	False	False
PDZRN3	0.5273824215097076	1711	89.45454545454545	False	False
TBC1D22B	0.5273795871185761	1712	89.44838212634822	False	False
LNX2	0.5273752303023939	1713	89.442218798151	False	False
DOPEY2	0.5273519325083192	1714	89.43605546995379	False	False
CNOT7	0.5273273213882984	1715	89.42989214175655	False	False
PPM1F	0.527308179701345	1716	89.42372881355932	False	False
CLCN7	0.5273013189496525	1717	89.41756548536209	False	False
LRRC49	0.527300388358995	1718	89.41140215716487	False	False
PPP2R5E	0.5272825977461202	1719	89.40523882896765	False	False
RBBP6	0.5272532437461742	1720	89.39907550077042	False	False
ADCY6	0.5272521978096645	1721	89.39291217257319	False	False
BRAF	0.5272188994376011	1722	89.38674884437596	False	False
SMCHD1	0.5272069816925123	1723	89.38058551617874	False	False
PEX12	0.527203036242209	1724	89.37442218798151	False	False
VPS35	0.5271494918017884	1725	89.36825885978428	False	False
RBM33	0.5271370325780209	1726	89.36209553158706	False	False
ARHGAP35	0.5271367032097185	1727	89.35593220338983	False	False
ZNF567	0.527110364605585	1728	89.34976887519261	False	False
UBA2	0.5271100240226527	1729	89.34360554699538	False	False
ZNF614	0.5271004222132571	1730	89.33744221879815	False	False
MDM1	0.5270883615086884	1731	89.33127889060093	False	False
RUBCN	0.5270843104860118	1732	89.3251155624037	False	False
PIGN	0.5270611276788236	1733	89.31895223420648	False	False
TLK1	0.5270610071533375	1734	89.31278890600925	False	False
PRDM10	0.5269981253621799	1735	89.30662557781201	False	False
PSIP1	0.5269874404572752	1736	89.30046224961478	False	False
RNF6	0.526974387539528	1737	89.29429892141756	False	False
MTMR9	0.5269547879350762	1738	89.28813559322035	False	False
ZNF197	0.5269151530289782	1739	89.28197226502311	False	False
EIF1AX	0.5269028676845121	1740	89.27580893682588	False	False
KLHL11	0.5268894276604437	1741	89.26964560862865	False	False
SRP68	0.5268642076735133	1742	89.26348228043143	False	False
CHMP2B	0.5268628684978759	1743	89.25731895223421	False	False
RNF2	0.5268455780757378	1744	89.25115562403698	False	False
ME1	0.5268228833042389	1745	89.24499229583975	False	False
SPCS3	0.5268173339959301	1746	89.23882896764252	False	False
ZNF225	0.5268127522955204	1747	89.2326656394453	False	False
TRIM27	0.5268097394927559	1748	89.22650231124807	False	False
GTF2H1	0.5268007361179895	1749	89.22033898305085	False	False
TRMT1L	0.5267786434572636	1750	89.21417565485362	False	False
FAM206A	0.5267785615798338	1751	89.20801232665639	False	False
HERC1	0.5267502585364765	1752	89.20184899845917	False	False
ZNF592	0.5267315760133678	1753	89.19568567026194	False	False
GSTCD	0.5267067101307159	1754	89.18952234206472	False	False
MTO1	0.5266817255284725	1755	89.18335901386749	False	False
ACTN4	0.5266490365034555	1756	89.17719568567026	False	False
NDC1	0.5266386307806946	1757	89.17103235747304	False	False
ORC2	0.5266050283893349	1758	89.1648690292758	False	False
DHDDS	0.5265493344263027	1759	89.15870570107857	False	False
THUMPD3	0.5264796610547313	1760	89.15254237288136	False	False
ZMYM3	0.5264593023114683	1761	89.14637904468414	False	False
ZFPM2	0.5264330167511645	1762	89.1402157164869	False	False
TMOD2	0.5264309061553333	1763	89.13405238828967	False	False
RCOR3	0.5263898172981777	1764	89.12788906009244	False	False
ZDHHC3	0.5263873666076341	1765	89.12172573189522	False	False
CKAP2	0.5263787067732775	1766	89.11556240369801	False	False
RAD51D	0.5263769700668343	1767	89.10939907550078	False	False
DLG5	0.5263508086192564	1768	89.10323574730354	False	False
DAPK1	0.526303637447518	1769	89.09707241910631	False	False
C16orf70	0.5262724211840785	1770	89.0909090909091	False	False
SCRN3	0.5262693174648518	1771	89.08474576271186	False	False
GNPNAT1	0.5262510986689776	1772	89.07858243451464	False	False
IBTK	0.5261846174807748	1773	89.07241910631741	False	False
ELOVL6	0.5261518823991675	1774	89.06625577812018	False	False
ASXL3	0.5261412461610883	1775	89.06009244992296	False	False
PCBP2	0.5261197840898009	1776	89.05392912172573	False	False
FAM161A	0.5261097730609154	1777	89.04776579352851	False	False
TSPAN14	0.5260860646292629	1778	89.04160246533128	False	False
TIMM8A	0.5260832231234652	1779	89.03543913713405	False	False
KRAS	0.5260725840026113	1780	89.02927580893683	False	False
STAG3L2	0.5260484975033651	1781	89.0231124807396	False	False
FAM135A	0.5260394113713636	1782	89.01694915254237	False	False
ZC2HC1A	0.5260369122532167	1783	89.01078582434515	False	False
FNBP1L	0.5259975558828693	1784	89.00462249614792	False	False
SOCS7	0.5259556963632852	1785	88.9984591679507	False	False
GTPBP10	0.525946097950381	1786	88.99229583975347	False	False
CCDC186	0.5259300084351498	1787	88.98613251155624	False	False
COG1	0.5259125639990727	1788	88.97996918335902	False	False
VPS11	0.5259106441124102	1789	88.97380585516179	False	False
CINP	0.5258816815698608	1790	88.96764252696457	False	False
GPATCH1	0.5258760470636651	1791	88.96147919876734	False	False
ZDHHC21	0.5258750365988036	1792	88.9553158705701	False	False
PARN	0.5258243607288808	1793	88.94915254237287	False	False
MFSD9	0.5258047358653677	1794	88.94298921417565	False	False
ZFAT	0.5257931528537381	1795	88.93682588597844	False	False
EGLN1	0.5257871056806152	1796	88.9306625577812	False	False
DENND5B	0.5257530675673054	1797	88.92449922958397	False	False
TIPRL	0.5257272011544194	1798	88.91833590138674	False	False
COG2	0.5257017437651121	1799	88.91217257318952	False	False
TOMM70	0.5256951656950873	1800	88.9060092449923	False	False
RAB5C	0.5256824104974505	1801	88.89984591679507	False	False
MCM9	0.525634288237628	1802	88.89368258859784	False	False
RUFY2	0.5256298839026595	1803	88.88751926040061	False	False
MAN1A2	0.5256258693581017	1804	88.88135593220339	False	False
OTUD7A	0.5256147721786333	1805	88.87519260400616	False	False
BTRC	0.525592900850119	1806	88.86902927580893	False	False
XPOT	0.5255727533540709	1807	88.86286594761171	False	False
NLGN1	0.5255416700848943	1808	88.85670261941449	False	False
RAB36	0.525541473751753	1809	88.85053929121726	False	False
PIGM	0.5255171089867051	1810	88.84437596302003	False	False
SP3	0.5254913011844821	1811	88.8382126348228	False	False
SPEN	0.5254849568733972	1812	88.83204930662558	False	False
PPM1L	0.5254729948738363	1813	88.82588597842836	False	False
ACO2	0.5254471177515537	1814	88.81972265023113	False	False
LIG4	0.5254307327090385	1815	88.8135593220339	False	False
ORC3	0.5253418504274275	1816	88.80739599383666	False	False
DEPDC5	0.5253155216244993	1817	88.80123266563945	False	False
LSM14B	0.5253030751883022	1818	88.79506933744223	False	False
NAXD	0.5252841915413092	1819	88.788906009245	False	False
ZNF426	0.5252213381068926	1820	88.78274268104776	False	False
FOXG1	0.5251811799964952	1821	88.77657935285053	False	False
BTF3L4	0.5251667271445721	1822	88.77041602465331	False	False
ANGEL2	0.5251599555217319	1823	88.7642526964561	False	False
SELENOI	0.5251590969508217	1824	88.75808936825887	False	False
FAM172A	0.525138332031974	1825	88.75192604006163	False	False
AMMECR1L	0.5251347814164732	1826	88.7457627118644	False	False
MCM3AP-AS1	0.5250711439973136	1827	88.73959938366718	False	False
FER	0.5250676644192594	1828	88.73343605546995	False	False
ANKRD28	0.52505699340321	1829	88.72727272727272	False	False
PCDHGA4	0.5250302504634403	1830	88.7211093990755	False	True
LUC7L2	0.525015809274975	1831	88.71494607087827	False	False
ZNF425	0.5250069882106853	1832	88.70878274268105	False	False
KLF12	0.5250060295998656	1833	88.70261941448382	False	False
C8orf37	0.5249956649550662	1834	88.69645608628659	False	False
GTF2E1	0.5249879752338097	1835	88.69029275808937	False	False
AGPS	0.5249437770984787	1836	88.68412942989214	False	False
ROCK2	0.5249043060854034	1837	88.67796610169492	False	False
MAP3K4	0.5248841820784461	1838	88.67180277349769	False	False
PDCD11	0.5248657088329349	1839	88.66563944530046	False	False
LCMT2	0.5248389312388564	1840	88.65947611710322	False	False
RDH13	0.5248383386410035	1841	88.653312788906	False	False
SMARCA1	0.5247572199990649	1842	88.64714946070879	False	False
MAST2	0.524754019550048	1843	88.64098613251156	False	False
CHMP1B	0.5247437298804057	1844	88.63482280431433	False	False
ATR	0.5247208424204914	1845	88.6286594761171	False	False
ZFP28	0.5247045518437391	1846	88.62249614791989	False	False
SNX30	0.5246956849064455	1847	88.61633281972266	False	False
TMED2	0.5246649047445746	1848	88.61016949152543	False	False
KDM1A	0.5245831480543549	1849	88.6040061633282	False	False
ATRX	0.5245816990806166	1850	88.59784283513096	False	False
AGO4	0.524520678449121	1851	88.59167950693374	False	False
STX7	0.5244947194816073	1852	88.58551617873651	False	False
METAP1	0.5244925354520115	1853	88.5793528505393	False	False
DR1	0.52447970806682	1854	88.57318952234206	False	False
TMEM59	0.5244562342829368	1855	88.56702619414484	False	False
CLOCK	0.5243941004344442	1856	88.56086286594761	False	False
SCP2	0.5243631758442737	1857	88.55469953775038	False	False
TPM1	0.5243578955709907	1858	88.54853620955316	False	False
CSTF2	0.5243483986244678	1859	88.54237288135593	False	False
PCM1	0.5243331689605429	1860	88.53620955315871	False	False
NCAM2	0.5243250323977886	1861	88.53004622496148	False	False
GSK3B	0.5243137769763563	1862	88.52388289676425	False	False
ZNF583	0.5243134742941338	1863	88.51771956856702	False	False
FOXK1	0.5243070267359558	1864	88.5115562403698	False	False
TTC14	0.5242594877139304	1865	88.50539291217258	False	False
ZNF615	0.5242594288340516	1866	88.49922958397535	False	False
CEP63	0.5242440644384734	1867	88.49306625577812	False	False
TUBGCP5	0.5241942813619467	1868	88.48690292758089	False	False
FAM171A1	0.5241925311198772	1869	88.48073959938367	False	False
ZMAT3	0.5241853257520009	1870	88.47457627118645	False	False
GNAO1	0.5241710007594766	1871	88.46841294298922	False	False
PTPRM	0.5241624689700087	1872	88.46224961479199	False	False
KIAA0895	0.524162189355275	1873	88.45608628659475	False	False
MAU2	0.5241474621647338	1874	88.44992295839754	False	False
KMT5B	0.5241205841254679	1875	88.4437596302003	False	False
HTT	0.5240959525442874	1876	88.43759630200309	False	False
ZNF175	0.5240639284690715	1877	88.43143297380585	False	False
SNX27	0.5240242333454613	1878	88.42526964560862	False	False
DCUN1D4	0.5239788083851412	1879	88.4191063174114	False	False
FNIP2	0.5239744414364453	1880	88.41294298921417	False	False
ZNF507	0.5239693133803189	1881	88.40677966101696	False	False
RMDN3	0.5239607776324283	1882	88.40061633281972	False	False
TNRC18	0.5239190212488627	1883	88.39445300462249	False	False
VMA21	0.5239105276867753	1884	88.38828967642527	False	False
DHX29	0.523859184791702	1885	88.38212634822804	False	False
SCAF4	0.5238478925913276	1886	88.37596302003081	False	False
ZDHHC24	0.5238178767780731	1887	88.36979969183359	False	False
UVRAG	0.5238109114150978	1888	88.36363636363636	False	False
COX10	0.5238078001884611	1889	88.35747303543914	False	False
TCTN2	0.5237897726046497	1890	88.35130970724191	False	False
TCP11L1	0.5237822157439996	1891	88.34514637904468	False	False
SNX2	0.5237745897557032	1892	88.33898305084746	False	False
GOLPH3	0.52376494087231	1893	88.33281972265024	False	False
GPR180	0.5237379981191149	1894	88.32665639445301	False	False
CNOT10	0.5237266710184277	1895	88.32049306625578	False	False
C12orf4	0.5236999184154834	1896	88.31432973805855	False	False
XPC	0.5236972635867324	1897	88.30816640986131	False	False
IKBKG	0.5236657135780644	1898	88.3020030816641	False	False
SIAE	0.5236615366772336	1899	88.29583975346688	False	False
WDR73	0.5236429396119215	1900	88.28967642526965	False	False
FAM65B	0.5236177957912045	1901	88.28351309707242	False	False
CLTC	0.5236010388535411	1902	88.2773497688752	False	False
FEM1B	0.5235939100251393	1903	88.27118644067797	False	False
NPTN-IT1	0.5235863873453491	1904	88.26502311248075	False	False
LATS1	0.523554993072347	1905	88.25885978428352	False	False
ZFP3	0.5235502553196244	1906	88.25269645608628	False	False
DZIP3	0.5235435270923819	1907	88.24653312788907	False	False
GFPT1	0.5235240005875345	1908	88.24036979969183	False	False
ARL10	0.5234488913626576	1909	88.2342064714946	False	False
ARSB	0.5234482833047205	1910	88.22804314329737	False	False
ICA1L	0.5234452928429553	1911	88.22187981510015	False	False
SYAP1	0.5233968295913093	1912	88.21571648690293	False	False
USP30	0.5233902394090183	1913	88.2095531587057	False	False
SLC25A46	0.5233817657020656	1914	88.20338983050847	False	False
MTMR2	0.5233586067497252	1915	88.19722650231124	False	False
KIF1B	0.5233244216580678	1916	88.19106317411402	False	False
FANCF	0.5233176781899128	1917	88.1848998459168	False	False
ZNF532	0.523299201151567	1918	88.17873651771957	False	False
HPS3	0.5232830240828303	1919	88.17257318952234	False	False
APAF1	0.5232585347320452	1920	88.1664098613251	False	False
ZNF669	0.5232442638682749	1921	88.16024653312789	False	False
SGPP1	0.5232422162334182	1922	88.15408320493067	False	False
RALBP1	0.5232009323961444	1923	88.14791987673344	False	False
NMT1	0.523198983786844	1924	88.14175654853621	False	False
KAT6A	0.5231801831895061	1925	88.13559322033898	True	False
HNRNPLL	0.5231720976350619	1926	88.12942989214176	False	False
ERCC3	0.5231589087311209	1927	88.12326656394454	False	False
ACAP2	0.5231566964227422	1928	88.11710323574731	False	False
NUS1	0.5231388020858725	1929	88.11093990755008	False	False
FBXW8	0.5231180808589984	1930	88.10477657935284	False	False
HDX	0.5230988855468752	1931	88.09861325115563	False	False
DEGS1	0.5230940216950013	1932	88.0924499229584	False	False
TBK1	0.5230849736175663	1933	88.08628659476116	False	False
DTWD1	0.5230797378250622	1934	88.08012326656394	False	False
CSRNP2	0.5230771708131607	1935	88.07395993836671	False	False
EFL1	0.5230312100815984	1936	88.0677966101695	False	False
TAF6	0.5229613013433312	1937	88.06163328197226	False	False
CBR4	0.5229562291446214	1938	88.05546995377503	False	False
CNEP1R1	0.5229559848199612	1939	88.04930662557781	False	False
LARS2	0.5229213603219952	1940	88.0431432973806	False	False
TBRG1	0.5229113910707706	1941	88.03697996918336	False	False
MRPL30	0.5229025676302218	1942	88.03081664098613	False	False
RNPC3	0.5228952873741064	1943	88.0246533127889	False	False
RASA1	0.5228694782013161	1944	88.01848998459167	False	False
DDX50	0.5228637571360932	1945	88.01232665639446	False	False
ABHD13	0.522862160532395	1946	88.00616332819723	False	False
ABCF2	0.5228572087047917	1947	88.0	False	False
SEPHS1	0.5228427365636568	1948	87.99383667180277	False	False
WDR81	0.5227979501785182	1949	87.98767334360555	False	False
ZFP69B	0.5227939852464104	1950	87.98151001540833	False	False
OSGIN2	0.5227620032122543	1951	87.9753466872111	False	False
CARM1	0.522714332577882	1952	87.96918335901387	False	False
SRSF11	0.5226991979634119	1953	87.96302003081664	False	False
DNAJA2	0.5226091346936067	1954	87.95685670261942	False	False
ZNF333	0.5225361076871883	1955	87.95069337442219	False	False
CLHC1	0.5224628949129818	1956	87.94453004622495	False	False
UNC13B	0.5224626609387597	1957	87.93836671802774	False	False
MAPK6	0.5224523832403135	1958	87.9322033898305	False	False
GBA	0.5224519100197911	1959	87.92604006163329	False	False
NFXL1	0.522425919978025	1960	87.91987673343606	False	False
CSNK1A1	0.5224227957145624	1961	87.91371340523882	False	False
RANBP9	0.5224084853590424	1962	87.9075500770416	False	False
KIAA0753	0.5224025979116352	1963	87.90138674884437	False	False
RP11-731J8.2	0.5223599432717778	1964	87.89522342064716	False	False
ZNRD1ASP	0.522355952384405	1965	87.88906009244992	False	False
AP5M1	0.5223530771299031	1966	87.88289676425269	False	False
PAPD7	0.5223497008925795	1967	87.87673343605546	False	False
NAA50	0.5223255331295175	1968	87.87057010785824	False	False
PJA2	0.5222763202073551	1969	87.86440677966102	False	False
UBQLN2	0.5222260588310121	1970	87.85824345146379	False	False
CEP76	0.5222202464396957	1971	87.85208012326656	False	False
CCNG2	0.522217757770681	1972	87.84591679506933	False	False
OTUD6B	0.5222018920385332	1973	87.83975346687211	False	False
ZNF711	0.5221847400513564	1974	87.8335901386749	False	False
ATF6B	0.5221537329684206	1975	87.82742681047766	False	False
RAB7A	0.5221384211461694	1976	87.82126348228043	False	False
LRRC14	0.5221243034971724	1977	87.8151001540832	False	False
BTBD7	0.5221076388882135	1978	87.80893682588598	False	False
MTFR1L	0.5220970183446793	1979	87.80277349768875	False	False
MIGA1	0.5220466062026491	1980	87.79661016949153	False	False
ZNF281	0.5220074880042697	1981	87.7904468412943	False	False
AGO3	0.521968900367926	1982	87.78428351309707	False	False
KLHDC2	0.5219447682508833	1983	87.77812018489985	False	False
SPARCL1	0.5219434840847674	1984	87.77195685670262	False	False
LINC00884	0.5219204206064485	1985	87.7657935285054	False	False
PTEN	0.5219140237676907	1986	87.75963020030817	False	False
C15orf40	0.5219020373489305	1987	87.75346687211095	False	False
CSNK2A2	0.5218976716967567	1988	87.74730354391372	False	False
NRF1	0.5218956256279039	1989	87.74114021571648	False	False
UBE2G2	0.5218170836068171	1990	87.73497688751925	False	False
HNRNPU	0.5218147623911424	1991	87.72881355932203	False	False
LL22NC03-80A10.6	0.5217865611202246	1992	87.72265023112482	False	False
MYNN	0.5217791338461247	1993	87.71648690292758	False	False
UBE2D3	0.5217702863872212	1994	87.71032357473035	False	False
DIAPH1	0.5217642815759723	1995	87.70416024653312	False	False
TOR1A	0.5217635168961784	1996	87.6979969183359	False	False
MED13	0.5216837608855608	1997	87.69183359013869	False	False
MRPS22	0.5216784767339643	1998	87.68567026194145	False	False
ZNF696	0.5216699866171786	1999	87.67950693374422	False	False
[truncated: 14,226 more rows]
