# Supplementary material for: Epigenetic regulators are preferentially coordinated with protocadherin gene expression across the human brain: a genome-wide co-expression analysis
Source: Front Genet. 2026 Jul 9;17:1807347. doi: 10.3389/fgene.2026.1807347 (PMC13391046; doi:10.3389/fgene.2026.1807347)
Supplement: Supplementary file 11 [file DataSheet6.csv]

gene	category	disease_association	BA9_rank	BA9_pcdh_score
DNMT1	DNA methyltransferase	HSAN1E	1703	0.5275
DNMT3A	DNA methyltransferase	Tatton-Brown-Rahman	4513	0.4764
DNMT3B	DNA methyltransferase	ICF syndrome	not detected	not detected
MECP2	Methyl-CpG binding	Rett syndrome	242	0.5727
MBD1	Methyl-CpG binding		311	0.5688
MBD2	Methyl-CpG binding		3933	0.4863
MBD3	Methyl-CpG binding		12548	0.2476
MBD4	Methyl-CpG binding		5781	0.454
EP300	Histone acetyltransferase	Rubinstein-Taybi 2	54	0.5908
CREBBP	Histone acetyltransferase	Rubinstein-Taybi 1	341	0.5672
KAT6A	Histone acetyltransferase	KAT6A syndrome	1925	0.5232
KAT6B	Histone acetyltransferase	Genitopatellar	453	0.5616
KMT2A	Histone methyltransferase	Wiedemann-Steiner	254	0.5718
KMT2B	Histone methyltransferase	DYT28 dystonia	2008	0.5214
KMT2C	Histone methyltransferase	Kleefstra 2	713	0.5534
KMT2D	Histone methyltransferase	Kabuki syndrome	510	0.5601
KMT2E	Histone methyltransferase		904	0.5473
NSD1	Histone methyltransferase	Sotos syndrome	86	0.5849
SETD2	Histone methyltransferase	Luscan-Lumish	1216	0.5385
ASH1L	Histone methyltransferase	ASH1L-related ASD	202	0.5745
EHMT1	Histone methyltransferase	Kleefstra syndrome	5223	0.4643
EHMT2	Histone methyltransferase		6317	0.4437
KDM3B	Histone demethylase	Intellectual disability	5	0.6106
KDM5C	Histone demethylase	Claes-Jensen X-linked ID	971	0.5451
KDM6A	Histone demethylase	Kabuki syndrome 2	4313	0.4797
KDM6B	Histone demethylase		10854	0.3223
ARID1A	Chromatin remodeler	Coffin-Siris 2	2	0.6172
ARID1B	Chromatin remodeler	Coffin-Siris 1	126	0.5796
ARID2	Chromatin remodeler	Coffin-Siris 6	3013	0.5028
SMARCA2	Chromatin remodeler	Nicolaides-Baraitser	222	0.5734
SMARCA4	Chromatin remodeler	Coffin-Siris 4	2856	0.5056
SMARCB1	Chromatin remodeler	Coffin-Siris 3	3771	0.4893
CHD1	Chromatin remodeler		8287	0.4003
CHD2	Chromatin remodeler	CHD2 epileptic encephalopathy	4636	0.4746
CHD3	Chromatin remodeler	Snijders Blok-Campeau	7507	0.4184
CHD4	Chromatin remodeler	Sifrim-Hitz-Weiss	3549	0.4936
CHD5	Chromatin remodeler		7927	0.4091
CHD6	Chromatin remodeler		33	0.5942
CHD7	Chromatin remodeler	CHARGE syndrome	12884	0.2305
CHD8	Chromatin remodeler	CHD8-related ASD	27	0.596
CHD9	Chromatin remodeler		738	0.5525
SMC1A	Cohesin complex	Cornelia de Lange 2	3265	0.4983
SMC3	Cohesin complex	Cornelia de Lange 3	5760	0.4544
RAD21	Cohesin complex	Cornelia de Lange 4	3121	0.5009
NIPBL	Cohesin complex	Cornelia de Lange 1	3612	0.4922
CTCF	Insulator/organizer	CTCF-related ID	1165	0.5398
HDAC1	Histone deacetylase		13425	0.1986
HDAC2	Histone deacetylase		3718	0.4904
HDAC3	Histone deacetylase		4913	0.4699
HDAC4	Histone deacetylase	Brachydactyly-MR	4901	0.4701
SIRT1	Histone deacetylase		7401	0.4207
TET1	DNA demethylase		not detected	not detected
TET2	DNA demethylase		4552	0.4759
TET3	DNA demethylase		9080	0.3793
