# Supplementary material for: Epigenetic regulators are preferentially coordinated with protocadherin gene expression across the human brain: a genome-wide co-expression analysis
Source: Front Genet. 2026 Jul 9;17:1807347. doi: 10.3389/fgene.2026.1807347 (PMC13391046; doi:10.3389/fgene.2026.1807347)
Supplement: Supplementary file 12 [file DataSheet7.csv]

region	n_genes_ranked	n_epigen_tested	n_in_top5pct	expected	fold_enrichment	odds_ratio	p_value
BA9	16225	52	17	2.6	6.5	9.4	2.762757796569515e-10
Putamen	15020	52	17	2.6	6.5	9.42	2.6955892857508233e-10
Hippocampus	15274	52	10	2.6	3.8	4.57	0.00021609405351371224
Nucleus_accumbens	15952	52	9	2.6	3.5	4.01	0.0009939644165373855
