# Supplementary material for: Epigenetic regulators are preferentially coordinated with protocadherin gene expression across the human brain: a genome-wide co-expression analysis
Source: Front Genet. 2026 Jul 9;17:1807347. doi: 10.3389/fgene.2026.1807347 (PMC13391046; doi:10.3389/fgene.2026.1807347)
Supplement: Supplementary file 13 [file DataSheet8.csv]

region_1	region_2	spearman_rho	p_value
BA9	Putamen	0.836	1.1804129035678696e-14
BA9	Hippocampus	0.726	1.0874099031998626e-09
BA9	Nucleus_accumbens	0.826	4.5300092275026676e-14
Putamen	Hippocampus	0.664	8.229551286582864e-08
Putamen	Nucleus_accumbens	0.807	4.807671445955303e-13
Hippocampus	Nucleus_accumbens	0.899	1.6186626126145082e-19
