# Supplementary material for: Epigenetic regulators are preferentially coordinated with protocadherin gene expression across the human brain: a genome-wide co-expression analysis
Source: Front Genet. 2026 Jul 9;17:1807347. doi: 10.3389/fgene.2026.1807347 (PMC13391046; doi:10.3389/fgene.2026.1807347)
Supplement: Supplementary file 14 [file DataSheet9.csv]

configuration	n_pcdh	in_top5	fold	OR	p_value	rank_stability_rho
All PCDHs (manuscript)	49	17	6.5	9.4	2.762757796569515e-10
Clustered only	28	19	7.3	11.17	2.5229757659798117e-12	0.883 (p=4.73e-18)
Covariate-adjusted	49	17	6.5	9.4	2.762757796569515e-10
Clustered + adjusted	28	20	7.7	12.14	2.131122122932192e-13
