# Supplementary material for: Epigenetic regulators are preferentially coordinated with protocadherin gene expression across the human brain: a genome-wide co-expression analysis
Source: Front Genet. 2026 Jul 9;17:1807347. doi: 10.3389/fgene.2026.1807347 (PMC13391046; doi:10.3389/fgene.2026.1807347)
Supplement: Supplementary file 15 [file DataSheet10.csv]

gene	pcdh_score	rank	percentile
FAM168A	0.5463084864287949	1	99.99383667180277
USP4	0.5382898539359088	2	99.98767334360554
ARID1A	0.5369288712351127	3	99.98151001540833
C20orf194	0.5334518106232852	4	99.9753466872111
LONP2	0.5315423830827837	5	99.96918335901387
BCL9	0.5309883137138944	6	99.96302003081664
AGPAT3	0.528980428137656	7	99.95685670261942
KDM3B	0.5278607433209606	8	99.95069337442219
TRAK1	0.5252459492360623	9	99.94453004622497
ADGRL3	0.5249538245820674	10	99.93836671802774
CHD8	0.5209419428169515	11	99.9322033898305
ADNP	0.5204864014139348	12	99.92604006163329
SF3A1	0.5198029035015004	13	99.91987673343606
GPR107	0.5195121634443687	14	99.91371340523882
C6orf89	0.5193645397101547	15	99.9075500770416
VPS52	0.5192639613896235	16	99.90138674884437
VPS13B	0.5179044149727171	17	99.89522342064716
GON4L	0.5173731337193157	18	99.88906009244992
SLC23A2	0.5172703065037945	19	99.88289676425269
TSTD2	0.5170815724724607	20	99.87673343605546
RBBP4	0.5168550597075131	21	99.87057010785824
SMYD4	0.5166931467093173	22	99.86440677966102
ATXN2	0.5163497188219562	23	99.85824345146379
ANKFY1	0.515773756106432	24	99.85208012326656
URB1	0.5156947299010413	25	99.84591679506933
RPRD2	0.5155600417832626	26	99.83975346687211
ZNF827	0.5152526356311397	27	99.8335901386749
GTF2I	0.5149618946520086	28	99.82742681047766
ZBTB43	0.5146256811008467	29	99.82126348228043
NUP155	0.5140854710941368	30	99.8151001540832
CHD6	0.5137981325718795	31	99.80893682588598
PNPO	0.5136242651101782	32	99.80277349768876
CKAP5	0.513327557042941	33	99.79661016949153
NUP153	0.512302931431083	34	99.7904468412943
ABHD2	0.5120987786159149	35	99.78428351309707
UBAP2	0.511976729406024	36	99.77812018489985
SNRNP200	0.5113187675244389	37	99.77195685670262
TMEM192	0.5111701815208238	38	99.7657935285054
MAST4	0.510910701338973	39	99.75963020030817
CLCN3	0.5108131895881771	40	99.75346687211093
DHX9	0.5107762751898313	41	99.74730354391372
PRKDC	0.5105677331572008	42	99.74114021571648
SON	0.510526425982371	43	99.73497688751925
TMEM131	0.5104590778651666	44	99.72881355932203
ANKRD17	0.5096371472122546	45	99.72265023112482
CPSF7	0.5095737920982933	46	99.71648690292758
SLC39A9	0.5090476691487577	47	99.71032357473035
FAM120B	0.5089898101943378	48	99.70416024653312
LIG3	0.5089098777350068	49	99.69799691833589
USP8	0.508353062152197	50	99.69183359013869
ZNF407	0.5083409118295105	51	99.68567026194145
HACD3	0.5081051267346245	52	99.67950693374422
ZC3H14	0.5075476120286062	53	99.67334360554699
C6orf120	0.5072426933325458	54	99.66718027734977
NCOA1	0.5071696213456353	55	99.66101694915255
SYNE1	0.5070713936099019	56	99.65485362095532
DDB1	0.5066009139882133	57	99.64869029275809
USP9X	0.5062330535907441	58	99.64252696456086
ADD1	0.5059875501239485	59	99.63636363636364
CAPRIN1	0.5057564821729752	60	99.63020030816641
AMFR	0.5056006705285426	61	99.62403697996919
ZNF384	0.5052231044949446	62	99.61787365177196
SEC24B	0.5049715564849334	63	99.61171032357473
UBAP2L	0.5046809797030155	64	99.60554699537751
UBE4A	0.5045139506137623	65	99.59938366718028
EP300	0.5044775531254979	66	99.59322033898304
FMN2	0.5042988074568244	67	99.58705701078583
NEK4	0.5040011811368769	68	99.5808936825886
WDR48	0.5030690582117405	69	99.57473035439138
DHX33	0.5030299949383072	70	99.56856702619415
RNF40	0.5026858497035936	71	99.56240369799691
SPTLC1	0.5023328186374442	72	99.55624036979968
CNOT1	0.5022500302383976	73	99.55007704160246
HIVEP1	0.5018168659797154	74	99.54391371340525
EPG5	0.5017394084427469	75	99.53775038520801
COG5	0.5017294808421122	76	99.53158705701078
EMC1	0.5016401586634623	77	99.52542372881355
RALGAPB	0.5016208182536788	78	99.51926040061633
ZSWIM5	0.501513789043569	79	99.51309707241911
TBC1D20	0.5014694803252571	80	99.50693374422188
DCAF5	0.5014454653067755	81	99.50077041602465
MTHFD1	0.5013958260473109	82	99.49460708782742
PTPRA	0.500967994497741	83	99.4884437596302
CHAMP1	0.5007468118666643	84	99.48228043143298
NSD1	0.5006116782596451	85	99.47611710323575
GOSR1	0.500502694781543	86	99.46995377503852
AP1G1	0.5004475860960668	87	99.46379044684129
DHX8	0.5002996350952963	88	99.45762711864407
ZNF555	0.5002674656214888	89	99.45146379044684
LRBA	0.500024757838633	90	99.44530046224962
METTL2A	0.4996110958138939	91	99.43913713405239
ACTR8	0.4995339767787657	92	99.43297380585517
CLCC1	0.49951853535444424	93	99.42681047765794
C17orf80	0.49933033186603837	94	99.4206471494607
PRPF8	0.49927653990589976	95	99.41448382126347
OSBP	0.49893579217146133	96	99.40832049306626
MEGF9	0.4988074358275888	97	99.40215716486904
SYNRG	0.4986041969182002	98	99.3959938366718
FAM104A	0.4985089181961317	99	99.38983050847457
CSNK2A1	0.49843420909440306	100	99.38366718027734
ZNF236	0.4983087246094539	101	99.37750385208012
GLG1	0.4980813847230253	102	99.3713405238829
UBE3C	0.497934354760997	103	99.36517719568567
NR2C2	0.49776644326266556	104	99.35901386748844
GIGYF2	0.4977503424438596	105	99.35285053929121
CLASP1	0.49772229693679315	106	99.346687211094
PIK3R4	0.4975019582032364	107	99.34052388289678
ASTN1	0.4974977154715543	108	99.33436055469954
CSNK1G1	0.49717446378775637	109	99.32819722650231
NEMF	0.4969533670940682	110	99.32203389830508
ZNF275	0.49686079609186706	111	99.31587057010786
HUWE1	0.49681779674841875	112	99.30970724191063
MTMR1	0.49670221824093563	113	99.30354391371341
CDC42BPB	0.4966077980999296	114	99.29738058551618
SCRN1	0.4963178982627362	115	99.29121725731895
GAPVD1	0.49631434682645453	116	99.28505392912173
SEC24C	0.4963021104013026	117	99.2788906009245
TP53BP1	0.49628702402249153	118	99.27272727272727
DBT	0.4962491536024856	119	99.26656394453005
AQR	0.49619094549719805	120	99.26040061633282
DCAF1	0.49611078285924043	121	99.2542372881356
MTOR	0.4960555723600201	122	99.24807395993837
PCCB	0.4959903797109183	123	99.24191063174113
TRRAP	0.49590336934482615	124	99.2357473035439
EFNB2	0.49588601154610057	125	99.22958397534669
TNRC6A	0.49575555250763736	126	99.22342064714947
KLF7	0.4956352312240988	127	99.21725731895224
NF1	0.49554875882607263	128	99.211093990755
VWA8	0.4953030396843808	129	99.20493066255777
PARP1	0.49522304026518704	130	99.19876733436055
KIAA0586	0.4948791257983199	131	99.19260400616334
RPA1	0.4947143358884248	132	99.1864406779661
GREB1	0.494501810224523	133	99.18027734976887
SMCR8	0.49417207761517207	134	99.17411402157164
MARS2	0.49402657194791877	135	99.16795069337442
ZFYVE1	0.4939562633563172	136	99.1617873651772
PIAS3	0.49376161133139	137	99.15562403697997
ZNF776	0.49371935365139213	138	99.14946070878274
MED1	0.49365521365136966	139	99.14329738058552
BOD1L1	0.4935857094831663	140	99.13713405238829
OSBPL2	0.49352411155338133	141	99.13097072419106
DNAJC11	0.4935122714167657	142	99.12480739599384
ARID1B	0.49336691666923826	143	99.11864406779661
SRCAP	0.4933414583376267	144	99.11248073959939
PHF20	0.4932912682502508	145	99.10631741140216
NCBP1	0.493239694547994	146	99.10015408320493
CRKL	0.49318132922999386	147	99.0939907550077
CRAMP1	0.4931571176845694	148	99.08782742681048
LRRC41	0.49315163583115557	149	99.08166409861326
CUL3	0.4931132222188623	150	99.07550077041603
UBE3B	0.49307916023051607	151	99.0693374422188
SLC16A2	0.49302836350759754	152	99.06317411402156
SEC31A	0.49300661817404484	153	99.05701078582435
FBXW2	0.49300109655782376	154	99.05084745762713
IPO9	0.4929969854983017	155	99.0446841294299
CDK13	0.492839879182921	156	99.03852080123266
TRAPPC8	0.4927106458619657	157	99.03235747303543
XPO7	0.49254075850859563	158	99.02619414483821
ADAM17	0.49223575138517073	159	99.020030816641
BICD2	0.4919510454359603	160	99.01386748844376
POLR2B	0.4918244701787339	161	99.00770416024653
JAK1	0.4917573674647172	162	99.0015408320493
ZNF585B	0.4916550759343099	163	98.99537750385208
KPNB1	0.49151290588196	164	98.98921417565485
EP400	0.49139574020723825	165	98.98305084745763
HECTD1	0.4913513743223727	166	98.9768875192604
HMG20A	0.4911626167487824	167	98.97072419106317
TMLHE	0.4909721894940878	168	98.96456086286595
MCM3AP	0.4909366813020868	169	98.95839753466872
NAA35	0.49093482980606656	170	98.95223420647149
NUP133	0.490790468209623	171	98.94607087827427
EPC2	0.49078107584100134	172	98.93990755007704
LARP4B	0.4906727731241634	173	98.93374422187982
THRAP3	0.49060235778384215	174	98.92758089368259
KDM5B	0.4905308675882253	175	98.92141756548536
NDUFS1	0.4905148362991217	176	98.91525423728812
HNRNPK	0.4903401213122286	177	98.9090909090909
KDM4A	0.49025943232584307	178	98.90292758089369
INTS3	0.4901654450134182	179	98.89676425269646
CTNND1	0.4901036721762984	180	98.89060092449922
TFCP2	0.49007119008242744	181	98.88443759630199
USP10	0.49001415079420413	182	98.87827426810478
ZNF527	0.4900032499742227	183	98.87211093990756
CTBP1-AS2	0.4899942439323332	184	98.86594761171033
GBF1	0.4897722550322968	185	98.8597842835131
UBR1	0.48963567772491584	186	98.85362095531588
GEMIN5	0.48961518614235056	187	98.84745762711864
LARS	0.4895236868345098	188	98.84129429892143
VGLL4	0.4894788100297908	189	98.8351309707242
NFRKB	0.4892632130823472	190	98.82896764252696
GANAB	0.48924233794327826	191	98.82280431432974
ZMYM4	0.48920893749876443	192	98.81664098613251
SAP130	0.48909611310126405	193	98.81047765793528
SNX19	0.48909269308698294	194	98.80431432973806
M6PR	0.488947429552517	195	98.79815100154083
SKIV2L2	0.48884063412635415	196	98.79198767334361
MAGI2	0.4888403702958877	197	98.78582434514638
DCAF7	0.488730050430882	198	98.77966101694915
TGFBRAP1	0.48863764797021747	199	98.77349768875192
AXIN2	0.48851042413242834	200	98.7673343605547
NLN	0.4884977294673542	201	98.76117103235748
AKAP9	0.4884645111247316	202	98.75500770416025
RALGAPA1	0.4883681329758781	203	98.74884437596302
SMARCA2	0.48835495879249674	204	98.74268104776579
COX15	0.4881161430898372	205	98.73651771956857
TMEM184C	0.4880349693124228	206	98.73035439137135
GNE	0.4880337746392124	207	98.72419106317412
GLYR1	0.4878545369871075	208	98.71802773497689
FBXO38	0.48784629341221825	209	98.71186440677965
GORASP1	0.48773663869988765	210	98.70570107858244
ZNF445	0.48755138719735	211	98.69953775038522
STAT5B	0.4875418107600367	212	98.69337442218799
MIEF1	0.48747721042950776	213	98.68721109399075
MECP2	0.48745623729192505	214	98.68104776579352
ZNF318	0.4874115607449795	215	98.6748844375963
PTCD3	0.48728218674012386	216	98.66872110939907
PCCA	0.48715087124715734	217	98.66255778120185
USO1	0.48714888456802474	218	98.65639445300462
IREB2	0.48704687919285206	219	98.65023112480739
ZNF484	0.4870394354375039	220	98.64406779661017
ZNF496	0.48701477915543445	221	98.63790446841294
TRAPPC11	0.4869337154262255	222	98.63174114021571
CIAO1	0.4869299259785319	223	98.62557781201849
CLINT1	0.4868986363213911	224	98.61941448382126
UBR4	0.48685764937498127	225	98.61325115562404
BBS4	0.48684767588747657	226	98.60708782742681
CNNM3	0.486718826280199	227	98.60092449922958
ZNF587	0.4867065984156935	228	98.59476117103235
RNF115	0.48645798127847983	229	98.58859784283513
ZCCHC14	0.48643264647948975	230	98.58243451463791
TK2	0.48631939125332974	231	98.57627118644068
TAF2	0.48625991348016834	232	98.57010785824345
DROSHA	0.4862114363562628	233	98.56394453004623
SCAF8	0.4861988171386909	234	98.557781201849
PROSER1	0.48617297895779554	235	98.55161787365178
GTF3C4	0.4861658975573836	236	98.54545454545455
COPA	0.4861310416444075	237	98.53929121725731
SUPT16H	0.48605164918390453	238	98.5331278890601
CCDC93	0.48595877334600857	239	98.52696456086287
NFATC2IP	0.48588114655562203	240	98.52080123266565
ASH1L	0.4858404175651089	241	98.51463790446842
KMT2A	0.4857943892237131	242	98.50847457627118
MYO9A	0.48577282983881975	243	98.50231124807397
CDC5L	0.4857338627473375	244	98.49614791987673
ZNF839	0.48569484038779914	245	98.4899845916795
KLHDC10	0.4856560255596601	246	98.48382126348228
EIF2AK4	0.48563670255642777	247	98.47765793528505
EXOC7	0.4855377176108623	248	98.47149460708783
ZKSCAN5	0.4855205455625238	249	98.4653312788906
HERC2	0.48548655289143644	250	98.45916795069337
USP19	0.48538849878187806	251	98.45300462249614
ZNF512	0.4853225172449611	252	98.44684129429892
VPS39	0.4852775730454768	253	98.4406779661017
XPO5	0.48527273470774024	254	98.43451463790447
CLEC16A	0.4852522302780195	255	98.42835130970724
GSR	0.48516369353277783	256	98.42218798151
KBTBD4	0.4850784813614655	257	98.41602465331279
RFT1	0.4850582024802619	258	98.40986132511557
IBA57	0.48504242496184174	259	98.40369799691834
WDR35	0.4849332283267126	260	98.39753466872111
POLR1A	0.4849014727265594	261	98.39137134052388
TOX4	0.48481529675028084	262	98.38520801232666
MED28	0.484803824080187	263	98.37904468412944
DDX3X	0.4846532664739273	264	98.37288135593221
ZNF154	0.4846393714001493	265	98.36671802773498
IPPK	0.4845531596040917	266	98.36055469953774
ZNF132	0.484507230585983	267	98.35439137134053
ZNF264	0.48444845473877457	268	98.3482280431433
BIRC6	0.4843999734841646	269	98.34206471494608
L2HGDH	0.48435694618141795	270	98.33590138674884
EXD2	0.4842733564458222	271	98.32973805855161
MED14	0.48409572659926703	272	98.3235747303544
NCOA2	0.4840703369577701	273	98.31741140215716
COG8	0.4839428651699166	274	98.31124807395993
TCF4	0.4838570688516336	275	98.30508474576271
CREBBP	0.48383277004805075	276	98.29892141756548
ILF3	0.48382030480874355	277	98.29275808936826
BRAP	0.4837394872761522	278	98.28659476117103
FAM120A	0.48364053997005974	279	98.2804314329738
UHRF1BP1	0.4836326916279993	280	98.27426810477658
PRRC2C	0.48349637751493313	281	98.26810477657936
ATG7	0.48346074187338	282	98.26194144838213
SETD5	0.48340726344754914	283	98.2557781201849
DDX6	0.4833616324566284	284	98.24961479198767
LYRM2	0.48328577398519496	285	98.24345146379045
SPG11	0.483281849604125	286	98.23728813559323
WBP11	0.48322473760525303	287	98.231124807396
ZNF778	0.48320688671236295	288	98.22496147919877
LDB1	0.48311753564000687	289	98.21879815100154
HELZ	0.48306874701674174	290	98.21263482280432
PTPN14	0.48306017777713445	291	98.20647149460709
SMG8	0.4830505608814477	292	98.20030816640987
C2CD3	0.483028751563147	293	98.19414483821264
GLTSCR1L	0.4829188381884793	294	98.1879815100154
SETD1B	0.4827997244539562	295	98.18181818181819
TMED8	0.4827222546902405	296	98.17565485362096
STIM2	0.48252584776939217	297	98.16949152542372
ADCY3	0.48242212962785036	298	98.1633281972265
DYNC2H1	0.482386816972855	299	98.15716486902927
RABGAP1	0.4823816044327774	300	98.15100154083206
PIGO	0.48212685512703685	301	98.14483821263482
FAM219B	0.48201021198740013	302	98.13867488443759
KCTD20	0.4819331036906365	303	98.13251155624036
MLEC	0.48181926765600025	304	98.12634822804314
CCDC47	0.4817084510526334	305	98.12018489984592
RABGEF1	0.4816546264272648	306	98.11402157164869
MBD5	0.48156521356181536	307	98.10785824345146
SEC22C	0.48148211735952196	308	98.10169491525423
USP42	0.4814081649174172	309	98.09553158705701
TECPR2	0.4813307833275578	310	98.08936825885979
XRCC5	0.48123968409242246	311	98.08320493066256
XIAP	0.48119155104666717	312	98.07704160246533
AKAP1	0.4811641740953498	313	98.0708782742681
CNOT4	0.481121836672015	314	98.06471494607088
EPRS	0.4810227709597828	315	98.05855161787366
PCNX1	0.4809150534998286	316	98.05238828967643
TBC1D5	0.4809107453913432	317	98.0462249614792
TERF1	0.4808387663363973	318	98.04006163328197
PRRC2B	0.4808097429182018	319	98.03389830508475
TEX10	0.48074817206871073	320	98.02773497688752
SMG6	0.4806697863821564	321	98.0215716486903
DHX57	0.4806291517224559	322	98.01540832049307
PMS2	0.48054950209085084	323	98.00924499229583
MLLT10	0.48050474688994593	324	98.00308166409862
TNRC6B	0.4804649033404778	325	97.99691833590138
SCO1	0.4802449993100851	326	97.99075500770415
WASHC5	0.4802424595409397	327	97.98459167950693
ATF6	0.48023227820436326	328	97.97842835130972
PRRC2A	0.4802215238072248	329	97.97226502311248
VHL	0.48018968674095636	330	97.96610169491525
DAAM1	0.48018216534705904	331	97.95993836671802
MBD1	0.4801598047123809	332	97.9537750385208
APOOL	0.480146655543884	333	97.94761171032359
KIAA0556	0.48012959980570885	334	97.94144838212635
C16orf62	0.4800592682038787	335	97.93528505392912
NAT10	0.48005572217496967	336	97.92912172573189
CNNM4	0.47997347841946	337	97.92295839753467
POLR2A	0.4799539257215856	338	97.91679506933744
DDX19A	0.479915253651238	339	97.91063174114022
MDN1	0.47988581255684293	340	97.90446841294299
FOXJ3	0.47985424881162764	341	97.89830508474576
POM121	0.4798377364379548	342	97.89214175654854
ZNF91	0.4795909936952642	343	97.88597842835131
EMSY	0.479466793921782	344	97.87981510015409
TMCC1	0.47945436117691764	345	97.87365177195686
ARIH1	0.4793706812001714	346	97.86748844375963
ATRN	0.47930656281505224	347	97.86132511556241
SP2	0.4792657532498074	348	97.85516178736518
DHX36	0.4791374173743421	349	97.84899845916794
TNRC6C	0.4791320902236904	350	97.84283513097073
ZNF490	0.4791299828112181	351	97.8366718027735
URB2	0.47912787040270266	352	97.83050847457628
ZNF687	0.4790022921170154	353	97.82434514637904
RABL3	0.47896254114440906	354	97.81818181818181
DLAT	0.4789602985577815	355	97.81201848998458
ZNF142	0.47892452947807623	356	97.80585516178736
DLST	0.47891584267038095	357	97.79969183359015
TSC1	0.47883010732509707	358	97.79352850539291
GFM1	0.4787528683443085	359	97.78736517719568
KAT5	0.4787116171905668	360	97.78120184899845
CACUL1	0.47868664032568864	361	97.77503852080123
CTR9	0.4786175113012889	362	97.76887519260401
CBLL1	0.47833920677990516	363	97.76271186440678
IKZF4	0.47822763237115734	364	97.75654853620955
ARFGEF1	0.47813614068405	365	97.75038520801232
SETDB1	0.47810930119749306	366	97.7442218798151
FECH	0.4780579774673598	367	97.73805855161788
CSTF2T	0.4778676766323145	368	97.73189522342065
SEMA6D	0.477828001906983	369	97.72573189522342
FARP1	0.47781701635771184	370	97.71956856702619
ZNF793	0.47781400257548207	371	97.71340523882897
GTF3C2	0.47775583591578086	372	97.70724191063174
ATXN7L1	0.47750042781694824	373	97.70107858243452
CBFA2T2	0.47749841479079286	374	97.69491525423729
DOCK4	0.47749815157801523	375	97.68875192604007
RINT1	0.4773508720177641	376	97.68258859784284
UBXN7	0.4772284623533026	377	97.6764252696456
FASTKD2	0.4772013402621016	378	97.67026194144837
COQ7	0.4770700734158238	379	97.66409861325116
DHX35	0.47699900808223655	380	97.65793528505394
ERCC6L2	0.4767254419052549	381	97.6517719568567
PTCD2	0.47655228756206225	382	97.64560862865947
GGCX	0.47643502184083103	383	97.63944530046224
KPNA1	0.476393711735672	384	97.63328197226502
WIPF2	0.47624679619404614	385	97.6271186440678
FAF2	0.4761880043230777	386	97.62095531587057
KPNA6	0.47618582480354227	387	97.61479198767334
ARNT	0.476178109146701	388	97.60862865947611
GATAD2B	0.4761448864142413	389	97.60246533127889
SMARCAD1	0.47611680218689534	390	97.59630200308168
ARHGEF12	0.4758713395264868	391	97.59013867488444
MINK1	0.4758688848487037	392	97.58397534668721
TMEM231	0.47582043888887454	393	97.57781201848998
PIK3C3	0.4757869949275395	394	97.57164869029276
CDH2	0.475755339273486	395	97.56548536209553
SMG7	0.4757482672130353	396	97.55932203389831
USP22	0.47568148362695617	397	97.55315870570108
ZNF398	0.4756502575662782	398	97.54699537750385
RAB3GAP2	0.47564292247381496	399	97.54083204930663
GART	0.4756307175044178	400	97.5346687211094
DNAJC13	0.47558219861037043	401	97.52850539291217
CYP2U1	0.4755760888370193	402	97.52234206471495
QRICH1	0.475575024633442	403	97.51617873651772
AP2B1	0.47557331516038426	404	97.5100154083205
ZNF611	0.4755363985171619	405	97.50385208012327
KIDINS220	0.47549841800862935	406	97.49768875192603
TTI1	0.4754550196384403	407	97.4915254237288
POLH	0.47539624484236237	408	97.48536209553158
UNC119B	0.47536854051404304	409	97.47919876733437
NDST2	0.4753472731329408	410	97.47303543913713
B3GALNT2	0.4753125791160708	411	97.4668721109399
FBXO18	0.47530944314244294	412	97.46070878274267
YLPM1	0.47530748832904435	413	97.45454545454545
KLHL9	0.47527918019714793	414	97.44838212634824
GPATCH8	0.4751948696916289	415	97.442218798151
FOXRED2	0.4751110344259829	416	97.43605546995377
ATP9B	0.4749806597842597	417	97.42989214175654
YME1L1	0.47494487894717746	418	97.42372881355932
ARCN1	0.47494457709123805	419	97.41756548536209
ECD	0.47493397866960996	420	97.41140215716487
RP11-295P9.3	0.47492278922719766	421	97.40523882896764
MPHOSPH9	0.47480481384489726	422	97.39907550077042
COG6	0.4746986843455927	423	97.39291217257319
TTC17	0.47468615016527776	424	97.38674884437596
PHF20L1	0.4746691366670057	425	97.38058551617874
ZNF75D	0.4745940237457555	426	97.37442218798151
TNKS2	0.47454480357598483	427	97.36825885978429
TM9SF4	0.47445210889018585	428	97.36209553158706
RPRD1B	0.4743923886581254	429	97.35593220338983
FAM161B	0.47428103226273705	430	97.3497688751926
NOA1	0.47422031786599034	431	97.34360554699538
ASAP1	0.4741989225144166	432	97.33744221879816
CEPT1	0.4741329687233433	433	97.33127889060093
EBLN3P	0.47406359956130845	434	97.3251155624037
ITSN1	0.47400523781356346	435	97.31895223420646
RIC8B	0.4739932158845819	436	97.31278890600925
ZNF594	0.4739607412978414	437	97.30662557781203
NDST1	0.4739472331026166	438	97.3004622496148
RAB5B	0.47388844030090105	439	97.29429892141756
DNAJC18	0.47387127320795774	440	97.28813559322033
APPBP2	0.47380367101172394	441	97.28197226502311
NSUN4	0.4737863929139861	442	97.27580893682588
KDM5C	0.47369942679003096	443	97.26964560862866
MUT	0.47369445696696977	444	97.26348228043143
PAICS	0.4736749917502787	445	97.2573189522342
EXT2	0.4736711798452208	446	97.25115562403698
RNF170	0.47363978265736284	447	97.24499229583975
CAMSAP1	0.4736259182015487	448	97.23882896764253
NCAM1	0.4735408176927121	449	97.2326656394453
TFIP11	0.4734929822050534	450	97.22650231124807
RFX7	0.4734702918059892	451	97.22033898305085
TAF5L	0.4734606031631001	452	97.21417565485362
RBM23	0.47339048870854866	453	97.20801232665639
ERC1	0.4733417024902008	454	97.20184899845917
GORASP2	0.4733173555737352	455	97.19568567026194
CDC23	0.4732281237895574	456	97.18952234206472
SNX13	0.47319229247941863	457	97.18335901386749
GOLGA1	0.4731830773947002	458	97.17719568567026
NCOA6	0.4730937409398245	459	97.17103235747302
EIF4G2	0.4730107374443613	460	97.16486902927582
SLC35E1	0.47297898763167084	461	97.15870570107859
CELF1	0.4729551882834492	462	97.15254237288136
PCYOX1	0.4727405692996574	463	97.14637904468412
LSAMP	0.472707415887632	464	97.14021571648689
MED13L	0.472614054662839	465	97.13405238828967
RSF1	0.4725653606136796	466	97.12788906009246
DIEXF	0.4725221420691509	467	97.12172573189522
UGGT1	0.4724769646557162	468	97.115562403698
OGDH	0.4724620946037161	469	97.10939907550078
GEMIN4	0.4724269467654634	470	97.10323574730354
WDR3	0.4724071583903511	471	97.09707241910633
PSMD5	0.47239044526969115	472	97.0909090909091
ATMIN	0.47236833283058505	473	97.08474576271186
IPO5	0.4723472440113258	474	97.07858243451464
MON1B	0.47230805245659513	475	97.07241910631741
ELAVL1	0.47226668214329515	476	97.06625577812018
SIN3A	0.4722528476452598	477	97.06009244992296
NMNAT1	0.47222797987770565	478	97.05392912172573
CHERP	0.4721759331573343	479	97.04776579352851
SART3	0.4721660636668657	480	97.04160246533128
TRIP12	0.47211750605970476	481	97.03543913713405
SPIRE1	0.4720689273078818	482	97.02927580893682
USF3	0.47204493217601545	483	97.0231124807396
ZNF772	0.47203466909829983	484	97.01694915254238
PDE12	0.472023124203583	485	97.01078582434515
NCOA4	0.4719724089012149	486	97.00462249614792
TRIM68	0.47196517321957643	487	96.99845916795068
WDR20	0.47191461559879483	488	96.99229583975347
KIAA1671	0.47190549888545275	489	96.98613251155625
TAX1BP1	0.4718206875470829	490	96.97996918335902
FAM160A2	0.4717845060116655	491	96.97380585516179
PIKFYVE	0.47175718921027376	492	96.96764252696455
DCTN4	0.47160549958159553	493	96.96147919876734
DNAJC16	0.4715717049866209	494	96.95531587057012
WDPCP	0.47155226927436755	495	96.94915254237289
ATP8B2	0.47152074103305214	496	96.94298921417565
SLC9A8	0.47148397350753396	497	96.93682588597842
DYRK1A	0.471480435175782	498	96.9306625577812
KPNA3	0.4714095078635761	499	96.92449922958397
CBL	0.47139168020824684	500	96.91833590138675
ZNF562	0.4712956150317565	501	96.91217257318952
VEZT	0.471249051689314	502	96.90600924499229
PEX19	0.4712409310714383	503	96.89984591679507
ANKHD1	0.47120946467683705	504	96.89368258859784
GTF3C3	0.4710884151280225	505	96.88751926040061
POM121C	0.4710714918445295	506	96.88135593220339
GTF2H3	0.47106495770687756	507	96.87519260400617
CEP68	0.4710570308125446	508	96.86902927580894
HLTF	0.4709769761705937	509	96.86286594761171
KIAA0319L	0.4709530096748809	510	96.85670261941448
USP7	0.47088776684802003	511	96.85053929121725
TM9SF2	0.47087353673534654	512	96.84437596302004
NCOR1	0.4707735111026515	513	96.83821263482281
FOXO3	0.4707395384377715	514	96.83204930662558
KRIT1	0.4707212294839368	515	96.82588597842835
AUTS2	0.47066724405508154	516	96.81972265023113
ZNF134	0.4706165610099094	517	96.81355932203391
PHKB	0.47057729203684934	518	96.80739599383668
ACSL3	0.4705373014969919	519	96.80123266563945
PRKAR2A	0.4705280528975038	520	96.79506933744221
SECISBP2	0.47049931360503416	521	96.788906009245
PROSER3	0.47049184199379807	522	96.78274268104776
TUBGCP3	0.4704382911972997	523	96.77657935285053
GSPT1	0.47043656057673	524	96.77041602465331
SLC12A6	0.47043481484155947	525	96.76425269645608
ZSCAN25	0.47041215009696447	526	96.75808936825887
ZNF207	0.4704097948193412	527	96.75192604006163
TOP3A	0.4703779830562981	528	96.7457627118644
BBS1	0.4703679470746785	529	96.73959938366718
SUN1	0.4703313470675104	530	96.73343605546995
C10orf76	0.47030556313886196	531	96.72727272727273
CRCP	0.47029400886351996	532	96.7211093990755
HEATR5B	0.47029154794136846	533	96.71494607087827
NCAPD3	0.4702261336489485	534	96.70878274268104
PRMT5	0.47020588235727767	535	96.70261941448382
ATXN7	0.4701982344876417	536	96.6964560862866
CTB-131K11.1	0.47014700100783996	537	96.69029275808937
CTNNB1	0.47009894552375675	538	96.68412942989214
DIP2C	0.4700704106943607	539	96.6779661016949
CASK	0.47005586631442303	540	96.67180277349769
SRP72	0.4700555305649097	541	96.66563944530047
NIPA2	0.47005420822965804	542	96.65947611710324
SF3B3	0.47001930798385244	543	96.653312788906
PLRG1	0.46995495768554146	544	96.64714946070877
SLITRK2	0.46995057189132916	545	96.64098613251156
MARCH6	0.46991295332525573	546	96.63482280431433
TPP2	0.46988208474542104	547	96.62865947611711
MED12L	0.4698589588381312	548	96.62249614791988
APLP2	0.4698254094716776	549	96.61633281972264
LIN52	0.46978700684949737	550	96.61016949152543
ERCC6	0.4697769805812292	551	96.6040061633282
CDK12	0.4697277658182737	552	96.59784283513098
ADNP2	0.4697204223877009	553	96.59167950693374
COIL	0.4697202747826926	554	96.58551617873653
ACADSB	0.4697088653546139	555	96.5793528505393
PHLPP2	0.46970831135514035	556	96.57318952234206
AC024560.3	0.4696317538161205	557	96.56702619414483
KSR1	0.46962962159404537	558	96.56086286594761
SMU1	0.4694400490670775	559	96.5546995377504
CBX5	0.4694083360683794	560	96.54853620955316
SUDS3	0.46936376249358086	561	96.54237288135593
KAT7	0.46933637168492537	562	96.5362095531587
HIF1AN	0.4692920422037626	563	96.53004622496148
HP1BP3	0.4692601207821784	564	96.52388289676426
HEATR6	0.46918960899917866	565	96.51771956856703
SEL1L	0.46911316535550474	566	96.5115562403698
MRPS16	0.4691091366841169	567	96.50539291217257
MCCC1	0.4690987796998694	568	96.49922958397535
LPIN2	0.46906722453526506	569	96.49306625577812
TAF1	0.469057657923653	570	96.4869029275809
PUM1	0.46905136973119965	571	96.48073959938367
SENP8	0.4689997588313586	572	96.47457627118644
TBCCD1	0.46897363978348194	573	96.46841294298922
ASXL1	0.4689579950230922	574	96.46224961479199
UBE3A	0.46888245078601587	575	96.45608628659477
POLR3E	0.4688754895496552	576	96.44992295839754
AFDN	0.4687344127968573	577	96.4437596302003
TFAM	0.4686687269194948	578	96.43759630200309
PHC1	0.4686642529809443	579	96.43143297380585
TMEM135	0.46864097214349454	580	96.42526964560862
ACVR2B	0.4685615688941226	581	96.4191063174114
CLCN5	0.46855173633195046	582	96.41294298921417
DDHD1	0.46850441588665004	583	96.40677966101696
AKAP10	0.46849194793837734	584	96.40061633281972
MTMR12	0.4684657396504787	585	96.39445300462249
NAF1	0.46844453982290424	586	96.38828967642526
MTDH	0.468368666052916	587	96.38212634822804
ABI2	0.4683640319952279	588	96.37596302003082
EARS2	0.46834993872396713	589	96.36979969183359
POLR3B	0.46830256846586615	590	96.36363636363636
NTRK3	0.46829687903363254	591	96.35747303543913
RP11-890B15.3	0.46826712411186977	592	96.35130970724191
ZZEF1	0.46826284919759087	593	96.34514637904469
C12orf66	0.46815020459677426	594	96.33898305084746
SLC39A6	0.46809967238924793	595	96.33281972265023
KAT6B	0.4679915283706665	596	96.326656394453
SEC22B	0.467896069043029	597	96.32049306625578
PPP6R3	0.4678816752010059	598	96.31432973805856
AP3S2	0.4678807361583244	599	96.30816640986133
WDR36	0.46782465285621183	600	96.3020030816641
ELP2	0.46781377747153574	601	96.29583975346688
TANGO6	0.46778223923014667	602	96.28967642526965
TRIM35	0.46776817099857015	603	96.28351309707242
MAPKAPK5	0.46774014622249493	604	96.2773497688752
FBXO21	0.46768518633998113	605	96.27118644067797
TRAPPC10	0.4676750418685477	606	96.26502311248075
MDC1	0.4676377930225319	607	96.25885978428352
NCSTN	0.46759239595250995	608	96.25269645608628
KBTBD2	0.4675427440211249	609	96.24653312788905
FAF1	0.4674635556984237	610	96.24036979969183
HCFC2	0.4674030537474934	611	96.23420647149462
WDR26	0.4672982957254734	612	96.22804314329738
STRN3	0.4672604415088072	613	96.22187981510015
PIAS1	0.46724653197384686	614	96.21571648690292
ZXDB	0.4671910332250552	615	96.2095531587057
SENP2	0.4671298004893984	616	96.20338983050848
FBXW11	0.46712408167107855	617	96.19722650231125
TM7SF3	0.46709047529133435	618	96.19106317411402
RAB10	0.4670884404185258	619	96.18489984591679
TOP2B	0.4670121867947944	620	96.17873651771957
FBXO11	0.46699551667668715	621	96.17257318952235
PRR14L	0.4668509820237907	622	96.16640986132512
PRMT9	0.46681813785722714	623	96.16024653312789
NOLC1	0.4667341913874886	624	96.15408320493066
MAPK1	0.4667258634279872	625	96.14791987673344
FBXO22	0.4667027762597503	626	96.14175654853621
YTHDF3	0.4666963544023448	627	96.13559322033898
KMT2D	0.4666374846081091	628	96.12942989214176
HEATR1	0.46659720317641834	629	96.12326656394453
PWP1	0.46651104885756395	630	96.11710323574731
NFAT5	0.466498558316908	631	96.11093990755008
ADAT1	0.4664013576846213	632	96.10477657935284
ANAPC1	0.46634894152942274	633	96.09861325115563
UBN1	0.46634243154911154	634	96.0924499229584
PTPRF	0.46626427168771395	635	96.08628659476118
DIS3	0.46619079202418495	636	96.08012326656394
GNPTAB	0.4661567215974815	637	96.07395993836671
DDX42	0.4661565217784229	638	96.06779661016948
ATP2C1	0.46609945509837747	639	96.06163328197226
KIAA0319	0.4660982637316674	640	96.05546995377505
KMT2C	0.4660981654097471	641	96.04930662557781
ATG2B	0.46609259886628035	642	96.04314329738058
ZNF8	0.46600201232072086	643	96.03697996918335
SIKE1	0.46599165398724385	644	96.03081664098613
RBSN	0.46593493684975323	645	96.02465331278891
DDX46	0.46591661508049825	646	96.01848998459168
LARP1	0.465876501028795	647	96.01232665639445
SRRD	0.4658722466477606	648	96.00616332819723
TGOLN2	0.465865311059773	649	96.0
PDCD6IP	0.46585909767038536	650	95.99383667180277
YIPF6	0.46575887289827567	651	95.98767334360555
CHTF8	0.4657566851049368	652	95.98151001540832
RBBP5	0.46571539473164925	653	95.9753466872111
PRKCA	0.46567863656949887	654	95.96918335901387
PHAX	0.46564743210746157	655	95.96302003081664
UNKL	0.4656378620015102	656	95.95685670261942
JKAMP	0.4654975575985936	657	95.95069337442219
KIAA1109	0.4654920007636991	658	95.94453004622497
CLUAP1	0.46547093711027687	659	95.93836671802774
RPAIN	0.46537195693089095	660	95.9322033898305
EXOC6B	0.46535403846501283	661	95.92604006163327
SIDT2	0.46518334462372934	662	95.91987673343606
PBX1	0.4651642223263685	663	95.91371340523884
KIAA1191	0.4650497815922689	664	95.9075500770416
ICE1	0.4650231899254244	665	95.90138674884437
FUBP1	0.4649504007181704	666	95.89522342064714
MMGT1	0.46489380287287546	667	95.88906009244992
PCNX4	0.4648622548778986	668	95.8828967642527
SAR1A	0.4648478445972243	669	95.87673343605547
PCSK7	0.46480247762568494	670	95.87057010785824
ASB8	0.46473177456699166	671	95.86440677966101
MON2	0.46471147192784773	672	95.85824345146379
FBXL20	0.46470465033220704	673	95.85208012326656
RANBP10	0.4646048558152813	674	95.84591679506934
ZNF764	0.4645849329867286	675	95.83975346687211
FKBP9	0.46457885971598256	676	95.83359013867488
KHSRP	0.4645608469398568	677	95.82742681047766
ASAP2	0.4645540721797109	678	95.82126348228043
TNKS	0.4645008905572875	679	95.81510015408321
PRPF4	0.4644779120326173	680	95.80893682588598
PSME3	0.46444166408690457	681	95.80277349768875
UTP23	0.4644380268518863	682	95.79661016949153
NT5C2	0.46441595075405856	683	95.7904468412943
AGBL5	0.46441508325297376	684	95.78428351309707
EXOSC2	0.46439666175323546	685	95.77812018489985
DSCR3	0.46433985120015603	686	95.77195685670262
PHF12	0.4643088025373066	687	95.7657935285054
TADA2B	0.46423910209630775	688	95.75963020030817
TACC1	0.46418620732852894	689	95.75346687211093
MIA3	0.4640583631233415	690	95.7473035439137
HPS4	0.464051285392977	691	95.74114021571648
TAOK1	0.4640267175443092	692	95.73497688751927
RGL1	0.46398127372871056	693	95.72881355932203
CS	0.4639101536177845	694	95.7226502311248
LMLN	0.4639070847702921	695	95.71648690292758
ZNF791	0.46390033001854936	696	95.71032357473035
COPB2	0.4638885392918764	697	95.70416024653314
MAPK14	0.4638806960023729	698	95.6979969183359
THUMPD1	0.4638752012823498	699	95.69183359013867
NNT	0.46380894053177435	700	95.68567026194145
FAM208B	0.46373753999316664	701	95.67950693374422
WWP2	0.4637283780956927	702	95.673343605547
USP24	0.46356858386924454	703	95.66718027734977
EXOC2	0.4635659056849815	704	95.66101694915254
KRR1	0.4634912069259642	705	95.65485362095532
FBXO3	0.46345859898669195	706	95.64869029275809
AVL9	0.46343681700157735	707	95.64252696456086
FTO	0.46342023547049677	708	95.63636363636363
ZNF510	0.46334482256328025	709	95.63020030816641
HACD2	0.4633125089407734	710	95.62403697996919
ZNF17	0.4630904944885946	711	95.61787365177196
SMAD2	0.46303646343989724	712	95.61171032357473
ZRANB1	0.46302630782950027	713	95.6055469953775
PDK2	0.4629614733595055	714	95.59938366718028
KPNA4	0.46293610216978565	715	95.59322033898306
SEPT11	0.4629109185608494	716	95.58705701078583
HERPUD2	0.46285571033836037	717	95.5808936825886
ZNF655	0.4627542211251796	718	95.57473035439136
ZNF550	0.4627308202649756	719	95.56856702619415
LRP12	0.46267181459991796	720	95.56240369799693
IFNAR1	0.46265761151176205	721	95.5562403697997
ZNF641	0.4626537473093087	722	95.55007704160246
MED23	0.4626259208713824	723	95.54391371340523
KIF1BP	0.4626228788336009	724	95.53775038520801
ZDHHC5	0.4626210385262041	725	95.5315870570108
RNF216	0.46260131928338516	726	95.52542372881356
DCP1B	0.4625980297425371	727	95.51926040061633
STAU1	0.46256662224101325	728	95.5130970724191
REV1	0.4625300610905401	729	95.50693374422188
ARID4A	0.4624932776105088	730	95.50077041602465
ZNF41	0.4624777803788429	731	95.49460708782742
SPECC1L	0.4624676769653198	732	95.4884437596302
DIDO1	0.46238840481506266	733	95.48228043143297
EDEM3	0.46238429365788375	734	95.47611710323575
DHX38	0.46235686678182525	735	95.46995377503852
SUPT7L	0.46232611471113083	736	95.46379044684129
TNPO3	0.46231066851979763	737	95.45762711864407
DSTYK	0.4622956050941373	738	95.45146379044684
ZKSCAN2	0.46221180081627017	739	95.44530046224962
GPR135	0.46219920840764606	740	95.43913713405239
TMEM161B	0.46211847362830666	741	95.43297380585516
TMED4	0.46206369798236185	742	95.42681047765794
EXT1	0.46195600517042273	743	95.42064714946072
BRD1	0.4619436041409301	744	95.41448382126349
B4GALT5	0.46194114155493754	745	95.40832049306626
OS9	0.4619197899191375	746	95.40215716486902
WDR31	0.4618975826767806	747	95.3959938366718
TMEM33	0.4618241955620187	748	95.38983050847457
ASB7	0.46180374177976724	749	95.38366718027736
QSOX2	0.4617894198003221	750	95.37750385208012
RBM27	0.4617444292649886	751	95.37134052388289
PFAS	0.4617414005231226	752	95.36517719568567
LRPPRC	0.4617153697161451	753	95.35901386748844
TAOK3	0.46170213426694184	754	95.35285053929121
PCYT1B	0.46166862527957897	755	95.346687211094
MTMR4	0.4616434788857785	756	95.34052388289676
FIP1L1	0.4616306453105483	757	95.33436055469954
ATL2	0.4615869252588903	758	95.32819722650231
PBRM1	0.46158209817523005	759	95.32203389830508
BAZ2A	0.46156742113548765	760	95.31587057010786
LACE1	0.4615629179258823	761	95.30970724191063
AKT1	0.4615564907273917	762	95.30354391371341
ANKRD27	0.4615336551273325	763	95.29738058551618
GOLGB1	0.4614580781287363	764	95.29121725731895
TMEM248	0.46137376256473034	765	95.28505392912172
DARS2	0.4612725447962182	766	95.2788906009245
IPO8	0.4612687934801144	767	95.27272727272728
ANGEL1	0.46126366283346526	768	95.26656394453005
RLIM	0.4612378177894705	769	95.26040061633282
ASXL2	0.46117961530804097	770	95.25423728813558
ZDHHC15	0.4611694558242524	771	95.24807395993837
WDR11	0.4611159290207552	772	95.24191063174115
WDFY3	0.46108909238614804	773	95.23574730354392
CSPP1	0.4609720141844919	774	95.22958397534669
DVL3	0.4609572763579942	775	95.22342064714945
ANKRD26	0.4609476083277488	776	95.21725731895224
PPT1	0.4609464440447465	777	95.211093990755
DIS3L	0.4609252599803696	778	95.20493066255779
FAM175B	0.460891780853995	779	95.19876733436055
ELMO2	0.46073322801545036	780	95.19260400616332
ZNF417	0.4607169085148049	781	95.1864406779661
CPSF6	0.4606043783367919	782	95.18027734976887
DENND4A	0.4605174127876469	783	95.17411402157165
ADGRB3	0.46047409089163205	784	95.16795069337442
KIAA0141	0.4604369973785507	785	95.16178736517719
SETD6	0.4604269573074504	786	95.15562403697997
NPAT	0.4604167386614677	787	95.14946070878274
COPG2	0.46040264362093236	788	95.14329738058551
SETX	0.46037392925283155	789	95.13713405238829
RNF4	0.46034481761967827	790	95.13097072419107
C5orf42	0.4603292640315376	791	95.12480739599384
KIAA0368	0.46018269864155553	792	95.11864406779661
TRMT5	0.4601380338412379	793	95.11248073959938
UNC50	0.46012738264147335	794	95.10631741140216
KANSL1	0.4601241335996084	795	95.10015408320494
XPO4	0.46011034402097223	796	95.09399075500771
ZNF346	0.4601045324667856	797	95.08782742681048
SUPT6H	0.4600978378624771	798	95.08166409861325
FKTN	0.4600927331070966	799	95.07550077041603
AGO1	0.4600366912046614	800	95.0693374422188
KLHL12	0.4600318933094279	801	95.06317411402158
PRR12	0.46002979531794985	802	95.05701078582435
RNGTT	0.4599904661435407	803	95.05084745762711
IPO11	0.4599855218333732	804	95.0446841294299
UTP14C	0.45992725719523125	805	95.03852080123266
ZNF280D	0.4598764734055769	806	95.03235747303545
TTC28	0.4598758140744564	807	95.02619414483821
ANO10	0.4598380817655396	808	95.02003081664098
YY1	0.45979264274973014	809	95.01386748844376
MSH3	0.459786049257482	810	95.00770416024653
ATP5S	0.45977317580199933	811	95.0015408320493
IFT81	0.4597536153202226	812	94.99537750385207
ATP2B4	0.459717212446962	813	94.98921417565485
TNFAIP1	0.4597100572967297	814	94.98305084745763
EIF2AK1	0.4596992450834182	815	94.9768875192604
GLE1	0.45964642353816076	816	94.97072419106317
NOP9	0.4595842257842452	817	94.96456086286594
IPO7	0.45953579961235325	818	94.95839753466872
FAM120AOS	0.45949384784533054	819	94.9522342064715
C1orf109	0.4594893080132198	820	94.94607087827427
GPALPP1	0.45948768911924615	821	94.93990755007704
C11orf58	0.45944997920128694	822	94.9337442218798
LNPK	0.4593018154857728	823	94.92758089368259
TAOK2	0.45925816066554165	824	94.92141756548537
ALG9	0.4592528680067065	825	94.91525423728814
SENP5	0.4592431237482723	826	94.9090909090909
FAM160B1	0.45924187756128604	827	94.90292758089367
TRAP1	0.45922566343667776	828	94.89676425269646
NFE2L1	0.4591367059790076	829	94.89060092449924
GPR161	0.45912391920273565	830	94.884437596302
POGZ	0.4591237168682511	831	94.87827426810478
PPIG	0.45911005963341905	832	94.87211093990754
TSN	0.4590163359970554	833	94.86594761171033
TOP1	0.45895347736864434	834	94.8597842835131
SLC37A3	0.45892024760525885	835	94.85362095531586
GRID1	0.45887117838760483	836	94.84745762711864
GMPS	0.45886303713201804	837	94.84129429892143
ME2	0.45886068694315824	838	94.8351309707242
RP11-398K22.12	0.4588305028165702	839	94.82896764252696
MAPRE2	0.4587914562763618	840	94.82280431432973
LIAS	0.4587879962479337	841	94.81664098613251
CCPG1	0.45877615521977316	842	94.8104776579353
PIP5K1A	0.4587577217908273	843	94.80431432973806
TOPBP1	0.4587502686798071	844	94.79815100154083
TSR1	0.4587379499140446	845	94.7919876733436
RP11-379H18.1	0.4587332374969987	846	94.78582434514638
AP3D1	0.45872665764424236	847	94.77966101694916
PCDHGA9	0.45868599377916186	848	94.77349768875193
HLCS	0.4586677489996447	849	94.7673343605547
SNAPC3	0.45866050576473444	850	94.76117103235747
SDHC	0.45858811623356666	851	94.75500770416025
KIAA2026	0.4585873706097695	852	94.74884437596302
C15orf57	0.45854372123011594	853	94.7426810477658
ZBTB39	0.4585080632996413	854	94.73651771956857
DCLRE1A	0.45844890452061926	855	94.73035439137134
FBXO25	0.45842258824400084	856	94.72419106317412
ZNF689	0.4583415484695015	857	94.71802773497689
WDR44	0.458327106022605	858	94.71186440677965
LCMT2	0.4583054300553059	859	94.70570107858244
PACRGL	0.4582998998931378	860	94.6995377503852
AFF4	0.45828515959118116	861	94.69337442218799
IMPAD1	0.45827112428712724	862	94.68721109399075
NPR2	0.458246759486931	863	94.68104776579352
ADCY2	0.45819968368320063	864	94.6748844375963
TM9SF3	0.4581559500931102	865	94.66872110939907
RNF111	0.4581417658336401	866	94.66255778120185
EIF4H	0.4580983869991542	867	94.65639445300462
PCDHB14	0.4580758501043458	868	94.65023112480739
PDPK1	0.45803680515927925	869	94.64406779661016
KIAA1468	0.4579541590427596	870	94.63790446841294
BRD8	0.4578207805246821	871	94.63174114021572
MYEF2	0.4578191927615207	872	94.62557781201849
COG2	0.457813788828679	873	94.61941448382126
TOM1L2	0.457806368297845	874	94.61325115562403
TMEM68	0.4577962321209248	875	94.60708782742681
MAP3K7	0.45775862553020236	876	94.60092449922959
ANKRD13C	0.45772718107533145	877	94.59476117103236
AASDH	0.45768270183134296	878	94.58859784283513
RSBN1L	0.45762539411548603	879	94.5824345146379
MASP2	0.45756256440017967	880	94.57627118644068
TRPC4AP	0.4575537605159428	881	94.57010785824345
RP11-1114A5.4	0.457512742333546	882	94.56394453004623
AGO2	0.45750786090756707	883	94.557781201849
PARP11	0.45746356458188897	884	94.55161787365178
FBXL5	0.4573933015538223	885	94.54545454545455
POLD3	0.45736674288051327	886	94.53929121725731
SLC30A5	0.45733664754444714	887	94.5331278890601
DDX52	0.4572723381556868	888	94.52696456086287
SEC16A	0.45725418323222294	889	94.52080123266565
TOR1AIP2	0.457182372920298	890	94.51463790446842
DMXL1	0.45713758391741977	891	94.50847457627118
NSD3	0.4571349625599643	892	94.50231124807395
DNAL1	0.45704011281011997	893	94.49614791987673
SYT11	0.45703879471834274	894	94.48998459167952
AMER1	0.4569984846663566	895	94.48382126348228
PPHLN1	0.4569754507509923	896	94.47765793528505
NSD2	0.4569650121923235	897	94.47149460708782
PALB2	0.45694915397414926	898	94.4653312788906
MPRIP	0.45694364637917273	899	94.45916795069338
KDM2A	0.4569322244432454	900	94.45300462249615
TTC37	0.4569248658178339	901	94.44684129429892
TSEN2	0.45692000042207165	902	94.44067796610169
ZC3H7A	0.45680454208366233	903	94.43451463790447
ZNF343	0.45679213551832876	904	94.42835130970724
NRDE2	0.4567866088771247	905	94.42218798151002
NOM1	0.4567846853973693	906	94.41602465331279
TOPORS	0.45677383882462985	907	94.40986132511556
HERC3	0.45671015274921295	908	94.40369799691834
PIGG	0.4566164367098644	909	94.39753466872111
RGP1	0.456581054596722	910	94.39137134052389
RNF20	0.4565376958956138	911	94.38520801232666
PPP1R12A	0.4565253970831348	912	94.37904468412943
MCPH1	0.45645833851323486	913	94.37288135593221
TRAF3IP2-AS1	0.45644503168186046	914	94.36671802773498
LEMD3	0.4564279866008611	915	94.36055469953774
KIAA0100	0.45639106565484494	916	94.35439137134051
NCOA3	0.4563828373069848	917	94.3482280431433
OPA1	0.45638210389930123	918	94.34206471494608
RIOX2	0.45633823011062585	919	94.33590138674884
ZNF736	0.4563062979191952	920	94.32973805855161
DET1	0.45628355679312943	921	94.32357473035438
CRBN	0.45626440001839985	922	94.31741140215718
GID8	0.456234345441204	923	94.31124807395994
DYM	0.456211282161127	924	94.30508474576271
PTPN23	0.45620772348009847	925	94.29892141756548
STIM1	0.45608352529826063	926	94.29275808936825
OXNAD1	0.45607322232966174	927	94.28659476117103
TXNDC15	0.45603670673492663	928	94.28043143297381
BAG5	0.45600156703394246	929	94.27426810477658
NFX1	0.4559108426198025	930	94.26810477657935
EIF2S1	0.4558530835563502	931	94.26194144838213
CLPX	0.45580918279767363	932	94.2557781201849
MTCH2	0.4558049572848579	933	94.24961479198768
HMGN4	0.4557820514066534	934	94.24345146379045
COG3	0.45577671655087926	935	94.23728813559322
MCUR1	0.4557474525250969	936	94.231124807396
ZNF569	0.45571920580528824	937	94.22496147919877
SLC41A2	0.45571199397704465	938	94.21879815100154
SMARCC2	0.4557036863239164	939	94.2126348228043
USP13	0.4554498816589951	940	94.20647149460709
PTCD1	0.4554093457824756	941	94.20030816640987
MFSD14A	0.4553732009588851	942	94.19414483821264
ZNF737	0.45536935954897545	943	94.1879815100154
RSRC2	0.4553376640047283	944	94.18181818181817
DCTN5	0.45523759982899964	945	94.17565485362096
CAD	0.45519854766377243	946	94.16949152542374
SIK3	0.4551655369765318	947	94.1633281972265
RBM26	0.4551571189851414	948	94.15716486902927
ZNF320	0.4551139525684489	949	94.15100154083204
POLR1B	0.4549331972381926	950	94.14483821263482
CUL2	0.4549326207074112	951	94.1386748844376
NEU3	0.4549024422103627	952	94.13251155624037
CCNT2	0.4548441998442158	953	94.12634822804314
CH17-472G23.4	0.45471738044063964	954	94.12018489984591
TMEM69	0.45471598886720654	955	94.11402157164869
HCFC1	0.4546622382740361	956	94.10785824345146
ZNF12	0.4546007111403081	957	94.10169491525424
SCAF4	0.45459545475673463	958	94.09553158705701
MANSC1	0.45459360541582	959	94.08936825885978
LANCL2	0.45452944359108405	960	94.08320493066256
WDR37	0.4545271659081183	961	94.07704160246533
SLAIN2	0.45450012503553244	962	94.0708782742681
EXOC1	0.4544971020981583	963	94.06471494607088
HIPK1	0.4544516779596968	964	94.05855161787365
LINC02035	0.4544237475679101	965	94.05238828967643
SOGA1	0.4544228880873276	966	94.0462249614792
MTHFR	0.4544075433228645	967	94.04006163328197
INTS2	0.45439655284541436	968	94.03389830508475
CLUH	0.4543874880361032	969	94.02773497688753
GOLGA2	0.4543727957207417	970	94.0215716486903
VPS33A	0.45436539147108496	971	94.01540832049307
EIF4G1	0.4543454257839645	972	94.00924499229583
ZNF543	0.4542788014546916	973	94.0030816640986
CHD9	0.4542335319370596	974	93.9969183359014
ANKRD11	0.4542173913004357	975	93.99075500770417
FRMD4A	0.4541633232682169	976	93.98459167950693
DCAF10	0.4541596111120079	977	93.9784283513097
MARCH5	0.4541537508313361	978	93.97226502311248
ZMYM6	0.45413063230749107	979	93.96610169491525
PDP2	0.4540722743719871	980	93.95993836671803
BRCC3	0.4540661234771004	981	93.9537750385208
GNAQ	0.4540602616376576	982	93.94761171032357
MSH2	0.45404900160873424	983	93.94144838212635
BTBD1	0.454009003157679	984	93.93528505392912
NUP88	0.45395307905997323	985	93.92912172573189
AGFG1	0.4539301792707057	986	93.92295839753467
RPAP2	0.45384716119325547	987	93.91679506933744
RNF103	0.4538326689335745	988	93.91063174114022
KCTD7	0.45383080852126384	989	93.90446841294299
TMEM185A	0.453829098691039	990	93.89830508474576
TBP	0.45380539687816723	991	93.89214175654854
POLR2D	0.4537915328072851	992	93.88597842835131
ALDH5A1	0.4537864107454858	993	93.87981510015409
XPNPEP1	0.4537854348505562	994	93.87365177195686
USP6NL	0.4537291315410835	995	93.86748844375963
TADA2A	0.45372251421209503	996	93.8613251155624
COX18	0.4536834239590064	997	93.85516178736518
ZBTB40	0.4536821287827183	998	93.84899845916796
ALG12	0.4536290149257906	999	93.84283513097073
HSPA9	0.45359776603122476	1000	93.8366718027735
NUP50	0.453589013390662	1001	93.83050847457626
ZNF140	0.4535780374001542	1002	93.82434514637904
CUL4B	0.4535758176768058	1003	93.81818181818183
POLR2C	0.45351780218545673	1004	93.8120184899846
RDH11	0.45349521576079543	1005	93.80585516178736
CNTN1	0.4534330775911893	1006	93.79969183359013
ZNF585A	0.45331579746774575	1007	93.79352850539291
RAD50	0.45323557323971664	1008	93.78736517719568
MPPE1	0.4532302724098863	1009	93.78120184899846
TAF8	0.4532040540316717	1010	93.77503852080123
FAM45A	0.45320330730494635	1011	93.768875192604
RAB3GAP1	0.4531906035482896	1012	93.76271186440678
MSL2	0.45315729892341877	1013	93.75654853620955
HDLBP	0.45315355121736806	1014	93.75038520801233
CTCF	0.45312337532884384	1015	93.7442218798151
XPO6	0.4530315619715961	1016	93.73805855161788
HYOU1	0.45300792700328185	1017	93.73189522342065
TMEM150C	0.452991654686165	1018	93.72573189522342
PRDM4	0.4529598761873975	1019	93.71956856702619
SLC11A2	0.4529165374289804	1020	93.71340523882895
TAF1B	0.45281993853923014	1021	93.70724191063175
RNF139	0.45281148950743333	1022	93.70107858243452
CD47	0.4528071599070626	1023	93.69491525423729
IARS	0.45277348948332424	1024	93.68875192604006
PDXDC1	0.45270590749553796	1025	93.68258859784284
ZSCAN12	0.4526982851781545	1026	93.67642526964562
MTAP	0.45262240859280617	1027	93.67026194144839
PI4KB	0.45251228843290553	1028	93.66409861325116
SLMAP	0.4525109369987911	1029	93.65793528505392
NRCAM	0.45248879347073195	1030	93.6517719568567
SLC20A1	0.4524874474234956	1031	93.64560862865947
UBR7	0.45232470923360213	1032	93.63944530046226
ZNF740	0.4522993684496699	1033	93.63328197226502
SCYL3	0.45229841711251834	1034	93.62711864406779
SMAP1	0.4522264212187974	1035	93.62095531587057
RBM25	0.4522036636692737	1036	93.61479198767334
WNK3	0.45208265622291816	1037	93.60862865947612
KLHL42	0.4520565657702805	1038	93.60246533127889
CDYL	0.45201363920307897	1039	93.59630200308166
ZNF544	0.451938928547826	1040	93.59013867488444
ZNF131	0.45189641307767525	1041	93.58397534668721
DMD	0.45184395614070044	1042	93.57781201848998
HARS2	0.45181242849824027	1043	93.57164869029275
IGF1R	0.4517898063956407	1044	93.56548536209553
FAM200A	0.4517885070584651	1045	93.55932203389831
KBTBD11	0.4517628059213363	1046	93.55315870570108
NAA15	0.45165368034746295	1047	93.54699537750385
DIS3L2	0.45164837880284553	1048	93.54083204930662
TRMT44	0.4516184168022628	1049	93.5346687211094
BRD2	0.4515871678179468	1050	93.52850539291218
PRUNE1	0.45153796373333777	1051	93.52234206471495
LCLAT1	0.45153036918106215	1052	93.51617873651772
POLR3D	0.4515146524903375	1053	93.51001540832048
CDS2	0.4514587478397632	1054	93.50385208012327
SEC63	0.4514279301787736	1055	93.49768875192605
TRIM66	0.45136431378202785	1056	93.49152542372882
CNOT10	0.4513223239633138	1057	93.48536209553158
VPS8	0.45124615429689996	1058	93.47919876733435
HDHD2	0.4511695812391227	1059	93.47303543913713
MAP3K12	0.4511373292787761	1060	93.46687211093992
EXOC8	0.4511256419246002	1061	93.46070878274269
PITRM1	0.45109549382994124	1062	93.45454545454545
SF3A3	0.45108333273221085	1063	93.44838212634824
ARHGAP32	0.45105709343301864	1064	93.442218798151
NTM	0.4510424588714039	1065	93.43605546995377
SELENOT	0.4509906176636463	1066	93.42989214175654
FAM210A	0.450980376042548	1067	93.42372881355932
DNAJC24	0.4509647980747498	1068	93.4175654853621
HGS	0.4509636826356526	1069	93.41140215716487
ZCCHC11	0.4509386236457173	1070	93.40523882896764
ADAR	0.45093294437750997	1071	93.39907550077041
ATG14	0.45092823012350186	1072	93.39291217257319
MCM4	0.4508952693583528	1073	93.38674884437597
PLXNA2	0.4508541070369769	1074	93.38058551617874
RCOR1	0.4508473820628898	1075	93.37442218798151
RNF38	0.4508092263965219	1076	93.36825885978428
NEK1	0.45078274051005396	1077	93.36209553158706
SS18L1	0.450752690155485	1078	93.35593220338984
ZNF106	0.4507251280314172	1079	93.34976887519261
AREL1	0.4506697115999487	1080	93.34360554699538
ZNF808	0.450558598674641	1081	93.33744221879815
BBS10	0.4504988525683961	1082	93.33127889060093
GPHN	0.4504956472179968	1083	93.3251155624037
MEF2A	0.4504854397513863	1084	93.31895223420648
CUL4A	0.45047916832299456	1085	93.31278890600925
TTLL5	0.45047102458025606	1086	93.30662557781201
DNAJC14	0.45046219215550987	1087	93.3004622496148
WDR12	0.45044599535452345	1088	93.29429892141756
ABCB10	0.45042149426000677	1089	93.28813559322033
ZBED4	0.45041968342164196	1090	93.28197226502311
LASP1	0.45034059255722614	1091	93.27580893682588
PAXIP1	0.45033921231444934	1092	93.26964560862866
RECK	0.45032219983240324	1093	93.26348228043143
NUFIP1	0.4503166075488143	1094	93.2573189522342
SOS1	0.450291049752282	1095	93.25115562403698
ZC3H10	0.4502511235398655	1096	93.24499229583975
ADIPOR1	0.4501406666676496	1097	93.23882896764253
CLCN6	0.45012838163450225	1098	93.2326656394453
VKORC1L1	0.45009726178778675	1099	93.22650231124807
SETD2	0.45008550237373063	1100	93.22033898305084
JMY	0.45008001337306647	1101	93.21417565485362
SF3B1	0.45005299444713226	1102	93.2080123266564
DNAJB12	0.45000132760779643	1103	93.20184899845917
MAN2A2	0.4499442002887316	1104	93.19568567026194
ALG13	0.4499373341638111	1105	93.1895223420647
TSPAN31	0.44991396509455095	1106	93.18335901386749
MAP3K13	0.4498962477323723	1107	93.17719568567027
ZNF334	0.4498837651430019	1108	93.17103235747304
TRIP11	0.44981447930041135	1109	93.1648690292758
KHDRBS1	0.44978928245755645	1110	93.15870570107859
U2SURP	0.44966686848146037	1111	93.15254237288136
METTL3	0.44964441632357166	1112	93.14637904468412
PSMD11	0.4495991657278821	1113	93.1402157164869
ADCY9	0.44952514189995413	1114	93.13405238828967
ATAD1	0.4495250789155426	1115	93.12788906009246
RPL7L1	0.4494767801144646	1116	93.12172573189522
BPNT1	0.44943865637895564	1117	93.115562403698
TAB3	0.4493169428726146	1118	93.10939907550078
ALDH1B1	0.44931362872634034	1119	93.10323574730354
NPLOC4	0.44930066672453717	1120	93.09707241910633
RIC3	0.44928458512515096	1121	93.0909090909091
SLK	0.4492804856336954	1122	93.08474576271186
METTL15	0.4492726971877119	1123	93.07858243451463
HMGXB3	0.4492564096848942	1124	93.07241910631741
TSC22D2	0.4492046973251467	1125	93.0662557781202
CSNK1E	0.44918611246662715	1126	93.06009244992296
UBR5	0.44918497521911793	1127	93.05392912172573
LSM12	0.4491728424623074	1128	93.0477657935285
PIGS	0.44915606976578937	1129	93.04160246533128
SLC35E3	0.44914299549080594	1130	93.03543913713406
RTF1	0.4491303198965428	1131	93.02927580893683
RMDN3	0.44906940812570856	1132	93.0231124807396
EXOC4	0.4490529067038793	1133	93.01694915254237
NARS	0.4490512395098892	1134	93.01078582434515
VPS4B	0.44904431742792583	1135	93.00462249614792
SMG1	0.4489367490314705	1136	92.9984591679507
ACLY	0.44892640249096627	1137	92.99229583975347
TCTN1	0.44886563513744976	1138	92.98613251155624
CEP170	0.4488394790591879	1139	92.97996918335902
LTN1	0.44881589514286346	1140	92.97380585516179
BSDC1	0.44880737232818807	1141	92.96764252696457
DHX15	0.4488050942054204	1142	92.96147919876734
MKRN2	0.44875751886483645	1143	92.9553158705701
BICC1	0.44870677544520116	1144	92.94915254237289
ZMYM2	0.4487034727103929	1145	92.94298921417565
LMBRD1	0.44868162553327434	1146	92.93682588597842
ZBED5	0.4486625968269946	1147	92.93066255778119
ANXA7	0.448639555181257	1148	92.92449922958397
SLC35G2	0.4486178434013473	1149	92.91833590138675
ZNF426	0.44860059679621855	1150	92.91217257318952
UBE4B	0.448592835761142	1151	92.90600924499229
SLC35A5	0.44858539374714046	1152	92.89984591679506
WDR92	0.44854492741155	1153	92.89368258859784
RSPRY1	0.4484991982000883	1154	92.88751926040062
APH1B	0.44849017062866703	1155	92.88135593220339
TRIO	0.448464977011064	1156	92.87519260400616
EPS15L1	0.4484571349075698	1157	92.86902927580894
SLC35D1	0.44844873117878326	1158	92.86286594761171
AFG3L2	0.44844029779638833	1159	92.85670261941449
NRG3	0.4484381821251725	1160	92.85053929121726
MAGI3	0.44841725306725033	1161	92.84437596302003
AZIN1	0.448412290013745	1162	92.83821263482281
RNF24	0.4484097724650821	1163	92.83204930662558
LRP1	0.4483922844166102	1164	92.82588597842836
RIC1	0.4483581553191365	1165	92.81972265023113
NUDT21	0.4483352526900494	1166	92.8135593220339
NAA25	0.44831676134514326	1167	92.80739599383668
WBP4	0.44829926114334356	1168	92.80123266563945
SLC25A16	0.44823414930964867	1169	92.79506933744221
SIK2	0.44816131361968864	1170	92.78890600924498
TPR	0.44811085064174017	1171	92.78274268104776
VPS45	0.44808946686193135	1172	92.77657935285055
POLR3C	0.4480392506648744	1173	92.77041602465331
RSL1D1	0.4480372078294803	1174	92.76425269645608
RPS6KB1	0.4480368400965927	1175	92.75808936825885
RAB1B	0.4480342940017602	1176	92.75192604006163
PCDH10	0.4479658931241577	1177	92.74576271186442
CYP51A1	0.44796581624631815	1178	92.73959938366718
BFAR	0.4479561700711127	1179	92.73343605546995
BPTF	0.4479057429293237	1180	92.72727272727272
YY1AP1	0.4478863805601381	1181	92.7211093990755
DYNC1H1	0.4478770844809617	1182	92.71494607087828
GPN2	0.4478720422984461	1183	92.70878274268105
LPIN1	0.44785408389499376	1184	92.70261941448382
FAM53C	0.44782989920540667	1185	92.69645608628659
ZNF37BP	0.4477525383940879	1186	92.69029275808937
PDSS2	0.44773238545453603	1187	92.68412942989214
ARSG	0.4477203712825836	1188	92.67796610169492
SUOX	0.44765829327094725	1189	92.67180277349769
VCP	0.44764306571347656	1190	92.66563944530046
DPH2	0.4476025617445835	1191	92.65947611710324
RAD17	0.44757566501070156	1192	92.653312788906
AGGF1	0.44755186372199435	1193	92.64714946070877
DNMT1	0.44752986843819725	1194	92.64098613251156
BICD1	0.4475111668068995	1195	92.63482280431433
METAP1D	0.4474728950209402	1196	92.62865947611711
RAB18	0.4474715912868411	1197	92.62249614791988
METTL6	0.4474424774605962	1198	92.61633281972264
WDR55	0.4474292417913844	1199	92.61016949152543
MTX3	0.4473968924655346	1200	92.6040061633282
TMEM19	0.447387174251995	1201	92.59784283513098
LETM1	0.44738404762810374	1202	92.59167950693374
ZKSCAN7	0.4473749126956942	1203	92.58551617873651
MBTPS1	0.44737403112096746	1204	92.5793528505393
DPP8	0.44736381381568024	1205	92.57318952234206
DCP1A	0.4473404081734766	1206	92.56702619414484
MLYCD	0.4473387702640309	1207	92.56086286594761
RAB11FIP2	0.4471988392336333	1208	92.55469953775038
PRPF4B	0.4471593354894995	1209	92.54853620955316
SFPQ	0.4471263975329046	1210	92.54237288135593
KIAA1143	0.4471163261580387	1211	92.53620955315871
MORC3	0.4470956155558113	1212	92.53004622496148
EIF2S3	0.44703865562432127	1213	92.52388289676425
RPL32P3	0.44700362976044994	1214	92.51771956856703
PHC3	0.44700318256268495	1215	92.5115562403698
EYA3	0.44700003384514514	1216	92.50539291217257
VTI1A	0.4469862620695291	1217	92.49922958397535
ERCC4	0.4469816951244413	1218	92.49306625577812
SUZ12	0.4469575554918992	1219	92.4869029275809
FOXK2	0.44690483463555075	1220	92.48073959938367
CLPB	0.44686272441187846	1221	92.47457627118644
OCRL	0.4468179830413171	1222	92.46841294298922
NBR1	0.44680249034321623	1223	92.46224961479199
ACAD8	0.44679096704867705	1224	92.45608628659477
LEPROTL1	0.44676516185044357	1225	92.44992295839754
PXMP4	0.44674459996365046	1226	92.4437596302003
WDR73	0.44667736097757976	1227	92.43759630200307
RAPGEF2	0.4466534796792829	1228	92.43143297380585
FAM8A1	0.44660682925386086	1229	92.42526964560864
ABL2	0.4465796316476978	1230	92.4191063174114
ROBO1	0.44657854336735237	1231	92.41294298921417
ZNF606	0.44656428552589367	1232	92.40677966101694
ZNF623	0.44656133992580327	1233	92.40061633281972
ACTR2	0.446560185506342	1234	92.3944530046225
GPATCH2L	0.4465483021752949	1235	92.38828967642527
THAP6	0.4465428562227511	1236	92.38212634822804
ZBTB38	0.44652507323841345	1237	92.37596302003081
RPTOR	0.4464675933406448	1238	92.36979969183359
MRPS31P4	0.4464415418786622	1239	92.36363636363636
HECTD4	0.44641285126691416	1240	92.35747303543914
ARNT2	0.4463061388891734	1241	92.35130970724191
TRIM24	0.44629103388184893	1242	92.34514637904468
ACTN4	0.4462576884981969	1243	92.33898305084746
GPATCH2	0.44625386746032875	1244	92.33281972265023
DNAJC27	0.44625025659749645	1245	92.32665639445301
FHL1	0.446232269272951	1246	92.32049306625578
TRAPPC13	0.44621979951805996	1247	92.31432973805855
STK24	0.4462099529392316	1248	92.30816640986133
KMT2E	0.446189395809919	1249	92.3020030816641
PIAS2	0.4461577704728056	1250	92.29583975346686
CAND1	0.4461448989757845	1251	92.28967642526965
DLD	0.44612202999358647	1252	92.28351309707243
RPAP3	0.4461199030261416	1253	92.2773497688752
JADE1	0.4460337765031476	1254	92.27118644067797
RFC5	0.44602532166820624	1255	92.26502311248073
FAM193A	0.44602509480343355	1256	92.25885978428352
MTERF4	0.4459630885080471	1257	92.2526964560863
RASAL2	0.4459186536634279	1258	92.24653312788907
SFXN1	0.4459035176677442	1259	92.24036979969183
ZNF583	0.44589967260198715	1260	92.2342064714946
ZFP3	0.44587561768176115	1261	92.22804314329738
PARG	0.44587539188911646	1262	92.22187981510015
MBTPS2	0.44586239685128326	1263	92.21571648690293
NBAS	0.4458238235668916	1264	92.2095531587057
CANX	0.44579516579179806	1265	92.20338983050847
ZNF71	0.4457357810151468	1266	92.19722650231125
WDR82	0.4457343888968867	1267	92.19106317411402
GOPC	0.4457324322858845	1268	92.1848998459168
LMBR1	0.4457149167922791	1269	92.17873651771957
RP3-508I15.9	0.4456648515191808	1270	92.17257318952234
CCNT1	0.44563940899923643	1271	92.16640986132512
SIPA1L1	0.44562462500540984	1272	92.16024653312789
NPEPPS	0.44561711969435486	1273	92.15408320493066
TCERG1	0.44560162082262966	1274	92.14791987673343
SLC35B4	0.4455548837789873	1275	92.14175654853621
RALGPS1	0.44542800337787414	1276	92.13559322033899
MCM3AP-AS1	0.44541603122185164	1277	92.12942989214176
POLR3A	0.4453680244317288	1278	92.12326656394453
DCAF17	0.4451997561422645	1279	92.1171032357473
VPS11	0.44515407545716384	1280	92.11093990755008
MLH1	0.44515194788672763	1281	92.10477657935286
IGLV5-52	0.4451456562480535	1282	92.09861325115563
ZBTB24	0.4451229918359848	1283	92.0924499229584
ARL1	0.44510170681312683	1284	92.08628659476116
NKAP	0.4450887535830251	1285	92.08012326656394
EDEM1	0.44506756728395275	1286	92.07395993836673
EFCAB6	0.44504902845315986	1287	92.0677966101695
PARN	0.44502340358947334	1288	92.06163328197226
HSPA13	0.44501759379960165	1289	92.05546995377503
DCTD	0.4450081613207547	1290	92.04930662557781
ASTE1	0.4450004534099164	1291	92.04314329738058
DHX40	0.44499831736928763	1292	92.03697996918336
PCDHGA10	0.44498352092999777	1293	92.03081664098613
PFKM	0.4449180976998345	1294	92.0246533127889
BRPF3	0.44490986786436765	1295	92.01848998459168
SCFD2	0.4448303811793075	1296	92.01232665639445
FAN1	0.44479236173254927	1297	92.00616332819722
GPR173	0.4447518656572225	1298	92.0
PEX1	0.4447271354010364	1299	91.99383667180278
FITM2	0.44469020511234164	1300	91.98767334360555
PTPRJ	0.444686582096608	1301	91.98151001540832
UFSP2	0.444685674823241	1302	91.97534668721109
ZNF512B	0.4446660130268806	1303	91.96918335901387
WDR81	0.44463006990198406	1304	91.96302003081665
ING3	0.44461367050233036	1305	91.95685670261942
SNRK	0.4445906889302541	1306	91.95069337442219
ARFGEF2	0.4445892318779374	1307	91.94453004622495
ZNF292	0.44456791838204224	1308	91.93836671802774
PPIL2	0.4445563324747223	1309	91.9322033898305
KLHL18	0.4445442660875871	1310	91.92604006163329
TTC26	0.4445327350424589	1311	91.91987673343606
ZNF770	0.44453208345703893	1312	91.91371340523882
EIF3A	0.4445300094039504	1313	91.9075500770416
GLUD1P3	0.44450324239785877	1314	91.90138674884437
PPP4R3B	0.44446079954637135	1315	91.89522342064716
ARIH2	0.44442279516959193	1316	91.88906009244992
ERLIN1	0.44432595642190637	1317	91.88289676425269
ZFP30	0.4443154478622361	1318	91.87673343605547
SLX4IP	0.44421646607551746	1319	91.87057010785824
ZNF317	0.4442162035785155	1320	91.86440677966101
SBNO1	0.44420827221370374	1321	91.85824345146379
CAPN7	0.44419549675973324	1322	91.85208012326656
ALG1	0.4441898926891965	1323	91.84591679506934
KIAA0391	0.4441551774974224	1324	91.83975346687211
INIP	0.4440840314464363	1325	91.83359013867488
SLC17A5	0.4440827848368428	1326	91.82742681047766
MRNIP	0.44406654052747657	1327	91.82126348228043
FBXW8	0.4440651466420074	1328	91.81510015408321
RAF1	0.4439599081530578	1329	91.80893682588598
CEP41	0.443953010591139	1330	91.80277349768875
OXSR1	0.44394636326540565	1331	91.79661016949152
DIABLO	0.4439298753087283	1332	91.7904468412943
ARMC8	0.4439061004611863	1333	91.78428351309708
FAM208A	0.44381270851088644	1334	91.77812018489985
HNRNPU	0.44376448854194445	1335	91.77195685670262
ZNF549	0.44376422764374146	1336	91.76579352850538
GOLM1	0.44375436976021154	1337	91.75963020030817
LINS1	0.44373211446651323	1338	91.75346687211095
ABHD18	0.4437240889695713	1339	91.74730354391372
TSC2	0.4437033375426739	1340	91.74114021571648
UBIAD1	0.4436805630380628	1341	91.73497688751925
KANSL3	0.44367872708275924	1342	91.72881355932203
SIRPA	0.44366164259716545	1343	91.7226502311248
USP14	0.4436578521919579	1344	91.71648690292758
ZNF333	0.4436479885940893	1345	91.71032357473035
YIPF4	0.4436237781823731	1346	91.70416024653314
ZDHHC17	0.4436224896678422	1347	91.6979969183359
ZFAT	0.44353043920022167	1348	91.69183359013867
LDOC1L	0.44348041775787883	1349	91.68567026194145
STT3B	0.44345125415125236	1350	91.67950693374422
MRPS25	0.44343785580379247	1351	91.673343605547
RNLS	0.4434273779383263	1352	91.66718027734977
SND1	0.44337986559572656	1353	91.66101694915254
CSNK1G3	0.4433223710090817	1354	91.65485362095531
ZNF592	0.44331719462969355	1355	91.64869029275809
FAM222B	0.4432691549271498	1356	91.64252696456087
ZNF626	0.44318240179841295	1357	91.63636363636364
MGEA5	0.4431579241811273	1358	91.63020030816641
MAPKAP1	0.443121716391973	1359	91.62403697996918
CRNKL1	0.44310332039833156	1360	91.61787365177196
LUC7L2	0.443097267956923	1361	91.61171032357474
KIAA0232	0.44307726135068437	1362	91.60554699537751
ATE1	0.4430540408856724	1363	91.59938366718028
TIAM1	0.44305139310134695	1364	91.59322033898304
PPP6C	0.4430486593041753	1365	91.58705701078583
RBM28	0.4430485869885267	1366	91.5808936825886
ANKH	0.44302652226292477	1367	91.57473035439138
EIF4ENIF1	0.4429541236885429	1368	91.56856702619415
ZNF324	0.44289201369120146	1369	91.56240369799691
ZFP14	0.44285600863430147	1370	91.5562403697997
TXLNG	0.4428186078056074	1371	91.55007704160246
SREK1	0.4427767262843033	1372	91.54391371340525
SNX14	0.4426919693725145	1373	91.53775038520801
ZDHHC13	0.4426766685768219	1374	91.53158705701078
DNAJC10	0.4426737511180848	1375	91.52542372881356
EFL1	0.44262576349360194	1376	91.51926040061633
CDC42BPA	0.44261212619773377	1377	91.5130970724191
DCUN1D1	0.44258752380050204	1378	91.50693374422187
TMEM237	0.44256975117525693	1379	91.50077041602465
GBA	0.4425640293054803	1380	91.49460708782743
CUL5	0.442552939873525	1381	91.4884437596302
ALS2	0.4425520134460839	1382	91.48228043143297
CCDC113	0.4425156693523256	1383	91.47611710323574
UBN2	0.4424942480912079	1384	91.46995377503853
GPATCH11	0.44249139879178123	1385	91.4637904468413
C5orf51	0.4424729618731213	1386	91.45762711864407
AMMECR1L	0.44246490886339196	1387	91.45146379044684
MAP4K3	0.4424575628285586	1388	91.4453004622496
DCAF8	0.44243902030484317	1389	91.43913713405239
PDCD11	0.442407120960052	1390	91.43297380585516
IGF2R	0.4422572098474298	1391	91.42681047765794
ELAC2	0.4422568724337653	1392	91.4206471494607
DDOST	0.4422276613650726	1393	91.41448382126349
GID4	0.44221956495582293	1394	91.40832049306626
THUMPD3	0.4421863103902493	1395	91.40215716486902
KMT2B	0.4421628025509409	1396	91.3959938366718
VN1R1	0.44215665596044706	1397	91.38983050847457
SARM1	0.44214980222512135	1398	91.38366718027736
ZNF521	0.4421487222081302	1399	91.37750385208012
SYAP1	0.44214797075222617	1400	91.37134052388289
RRM1	0.4421342053957303	1401	91.36517719568566
NSUN3	0.4420961086850538	1402	91.35901386748844
DHDDS	0.44209443374291385	1403	91.35285053929123
CYB5RL	0.4420852635750493	1404	91.346687211094
TSPAN3	0.4420695056152916	1405	91.34052388289676
ATXN3	0.44206692799569236	1406	91.33436055469953
GCN1	0.4420349243669683	1407	91.32819722650231
KIN	0.44201564600727394	1408	91.3220338983051
PARGP1	0.4420050509383379	1409	91.31587057010786
WDFY1	0.4419757331137579	1410	91.30970724191063
RAD51D	0.44197178586857533	1411	91.3035439137134
CDC27	0.44196669606645717	1412	91.29738058551618
SRP68	0.4419635401080547	1413	91.29121725731895
ZNF746	0.44191426475977524	1414	91.28505392912173
TMEM181	0.44190854264456053	1415	91.2788906009245
RAB14	0.4419082687825942	1416	91.27272727272727
RAB2B	0.44184892664196623	1417	91.26656394453005
ERI2	0.4418432800285002	1418	91.26040061633282
CSNK1D	0.4417716896606083	1419	91.2542372881356
ZNF425	0.4417467279889526	1420	91.24807395993837
ACO2	0.44167933225986555	1421	91.24191063174113
PRNP	0.44164849804347817	1422	91.23574730354392
ASH2L	0.44155137910778564	1423	91.22958397534669
RAD23B	0.4415139808595173	1424	91.22342064714945
SPEN	0.4414943304752413	1425	91.21725731895224
ZBTB8A	0.4414923072974541	1426	91.211093990755
CPSF2	0.44148617441635263	1427	91.20493066255779
EPM2AIP1	0.4414761204144941	1428	91.19876733436055
CTDSPL2	0.4414729043370277	1429	91.19260400616332
MED12	0.4414611577303707	1430	91.1864406779661
NBN	0.44145424903364755	1431	91.18027734976889
ZNF629	0.441450996832952	1432	91.17411402157165
DOPEY2	0.4414391897891442	1433	91.16795069337442
CBX4	0.4413658886023637	1434	91.16178736517719
DUSP8P5	0.4413647596002114	1435	91.15562403697996
FAM171A1	0.4413279267434216	1436	91.14946070878274
CMTR1	0.44131475550709487	1437	91.14329738058552
UBQLN1	0.44131003340042596	1438	91.13713405238829
METTL2B	0.4412997534233376	1439	91.13097072419106
NONO	0.4412974219389566	1440	91.12480739599384
AP3M1	0.44121119171079515	1441	91.11864406779661
STARD7	0.44121071445029064	1442	91.11248073959939
TUBGCP5	0.44120315111496783	1443	91.10631741140216
CROT	0.4411981932236723	1444	91.10015408320493
ATG2A	0.44119699170307075	1445	91.09399075500771
ZNF337	0.44117348710484167	1446	91.08782742681048
ACAD9	0.44114147728552594	1447	91.08166409861325
YIPF5	0.44112463827168497	1448	91.07550077041603
ZNF696	0.4411166728175213	1449	91.0693374422188
USP30	0.4410945950422653	1450	91.06317411402158
SAMD8	0.4410751009225814	1451	91.05701078582435
TMF1	0.44099925476240687	1452	91.05084745762711
PITPNA	0.4409678939971037	1453	91.0446841294299
ZBTB4	0.4409501523933751	1454	91.03852080123266
MTO1	0.4409482758025415	1455	91.03235747303545
RIC8A	0.4409364874880306	1456	91.02619414483821
USP32	0.44089654233637277	1457	91.02003081664098
ITFG2	0.44089205238216805	1458	91.01386748844375
IVD	0.44086494777620394	1459	91.00770416024653
APPL1	0.4408452840437861	1460	91.00154083204932
ZMYM3	0.44084022765508213	1461	90.99537750385208
TTC13	0.4408099683637822	1462	90.98921417565485
STAM2	0.4407861260744637	1463	90.98305084745762
RNF34	0.44078135217986725	1464	90.9768875192604
GNAO1	0.4407204552880399	1465	90.97072419106318
MAU2	0.44070487977002254	1466	90.96456086286595
GPATCH1	0.44070071813364536	1467	90.95839753466872
PLEKHM3	0.440654179783174	1468	90.95223420647149
SSR1	0.4406270996131458	1469	90.94607087827427
PEX12	0.44062221983215233	1470	90.93990755007704
THAP12	0.4406173592815167	1471	90.93374422187982
E2F3	0.4406083955995345	1472	90.92758089368259
GTF2H1	0.4405397763323166	1473	90.92141756548536
SDAD1	0.4405200091896176	1474	90.91525423728814
JRKL	0.44050912890650384	1475	90.9090909090909
ATPAF1	0.44050196423332505	1476	90.90292758089369
DRG2	0.4404955618953821	1477	90.89676425269646
TTC21B	0.44048834095228817	1478	90.89060092449924
PPM1F	0.44043710936868447	1479	90.884437596302
STAM	0.44042729767752975	1480	90.87827426810478
ARMC2	0.4404241540229604	1481	90.87211093990754
KY	0.4403848206285607	1482	90.86594761171031
C18orf25	0.4403498715742042	1483	90.85978428351311
ZFP90	0.4403477432176785	1484	90.85362095531588
ZNF304	0.44033043207094075	1485	90.84745762711864
ZNF283	0.44032953780386785	1486	90.84129429892141
SPOP	0.44031442652525715	1487	90.8351309707242
GTF2H4	0.4403039291965228	1488	90.82896764252698
TCF20	0.44029018908116624	1489	90.82280431432974
PCBP2	0.4402717978156732	1490	90.81664098613251
DDI2	0.4402587211380051	1491	90.81047765793528
CSTF2	0.4402232057833395	1492	90.80431432973806
SMARCA5	0.44021206762802517	1493	90.79815100154083
GPBP1L1	0.44014918990990876	1494	90.7919876733436
ZNF675	0.4401275061290121	1495	90.78582434514638
KLHL7	0.44012415307457897	1496	90.77966101694915
BCL9L	0.44010409455274796	1497	90.77349768875193
MDM1	0.44006206335666376	1498	90.7673343605547
NUP214	0.43999339872650384	1499	90.76117103235747
PCDHB12	0.43997463093014494	1500	90.75500770416025
ABLIM1	0.43995151537999505	1501	90.74884437596302
NLGN4X	0.4399497158645649	1502	90.7426810477658
MGA	0.4399464373870787	1503	90.73651771956857
NUP58	0.4399385561313951	1504	90.73035439137134
DDX50	0.4399206914055658	1505	90.7241910631741
LRIG2	0.43989459447438095	1506	90.71802773497689
NIN	0.4398623766550167	1507	90.71186440677967
STX12	0.4398065084089568	1508	90.70570107858244
MYSM1	0.4397070043072079	1509	90.6995377503852
UBA5	0.43968381212106805	1510	90.69337442218797
PLAA	0.43965710708790773	1511	90.68721109399075
TRNT1	0.4396399386542257	1512	90.68104776579354
USP48	0.43958938502958117	1513	90.6748844375963
GALC	0.439572414121561	1514	90.66872110939907
UBFD1	0.43957136950175546	1515	90.66255778120184
ARHGEF11	0.43952094345606607	1516	90.65639445300462
BCLAF1	0.43951214078934714	1517	90.65023112480739
ZRANB3	0.43950571386238957	1518	90.64406779661017
C2orf49	0.43949133377619937	1519	90.63790446841294
FNDC3A	0.43948331036007016	1520	90.63174114021571
SMAD1	0.439464729547526	1521	90.62557781201849
AP5B1	0.4394544083269805	1522	90.61941448382126
HADH	0.43942195677622675	1523	90.61325115562404
ZNF225	0.43940324070769593	1524	90.60708782742681
LRRC49	0.4393841057115393	1525	90.60092449922959
PELO	0.43938345163560416	1526	90.59476117103236
B3GALNT1	0.4393422657363539	1527	90.58859784283513
ORC3	0.4393394528689789	1528	90.5824345146379
KDM2B	0.43927279625919463	1529	90.57627118644068
RNASEL	0.43926660315948496	1530	90.57010785824346
SETBP1	0.4392665446319381	1531	90.56394453004623
CTC-429P9.5	0.4392360422821308	1532	90.557781201849
METTL13	0.4392011247675108	1533	90.55161787365176
RUBCN	0.43917956354890414	1534	90.54545454545455
SNAP29	0.439145254184196	1535	90.53929121725733
MLX	0.4391041307989237	1536	90.5331278890601
ZNF253	0.43908887266665836	1537	90.52696456086287
MAN2B2	0.43907896599406426	1538	90.52080123266563
SSH1	0.4390490726150711	1539	90.51463790446842
WDHD1	0.43899760809965455	1540	90.50847457627118
ZW10	0.43898403768196914	1541	90.50231124807397
CENPO	0.4389660749441505	1542	90.49614791987673
MRPL35	0.43892894956077155	1543	90.4899845916795
COG1	0.4389191964908179	1544	90.48382126348228
NCKAP1	0.4389138780818175	1545	90.47765793528505
RP11-45M22.2	0.4388819083498769	1546	90.47149460708783
GPAT4	0.43883712632060756	1547	90.4653312788906
KDM1A	0.4388153216553061	1548	90.45916795069337
ESYT2	0.43873749914136606	1549	90.45300462249615
PANK3	0.4387237493865995	1550	90.44684129429892
PSMC1	0.43864999384946823	1551	90.44067796610169
TCHP	0.4386013247479996	1552	90.43451463790447
MTHFSD	0.4385487418623661	1553	90.42835130970724
SCMH1	0.4385346655870092	1554	90.42218798151002
HOOK3	0.43851778143744913	1555	90.41602465331279
TMEM30A	0.43850762854827013	1556	90.40986132511556
MGAT5	0.4384634186717146	1557	90.40369799691834
NR3C2	0.43837904700997826	1558	90.39753466872111
ARL14EP	0.4383785212134518	1559	90.39137134052389
SAMD15	0.4383595348353015	1560	90.38520801232666
UHRF1BP1L	0.438345904775708	1561	90.37904468412943
ZNF782	0.4382982353720033	1562	90.3728813559322
HOMER2	0.4382884756259973	1563	90.36671802773498
TBC1D32	0.4382234150268731	1564	90.36055469953776
CXorf23	0.4382117069039499	1565	90.35439137134053
FBN1	0.4382036926438398	1566	90.3482280431433
SORL1	0.4381862013789305	1567	90.34206471494606
CEP63	0.4381541887064802	1568	90.33590138674884
ABCF2	0.4381525403811864	1569	90.32973805855163
ZNF397	0.4381424792431707	1570	90.3235747303544
ZNF747	0.43813827292723034	1571	90.31741140215716
STK4	0.4380494324219082	1572	90.31124807395994
CENPBD1	0.4380303947886963	1573	90.30508474576271
MSL1	0.4380081269038675	1574	90.29892141756548
ORC2	0.43800055905989665	1575	90.29275808936826
LARS2	0.43799903497641657	1576	90.28659476117103
RAB5C	0.4379925206183012	1577	90.28043143297381
RNMT	0.4379342785363953	1578	90.27426810477658
KMT5B	0.43789524443397165	1579	90.26810477657935
SKI	0.43787881943279616	1580	90.26194144838213
MID2	0.4378628556596804	1581	90.2557781201849
YTHDC2	0.43782947085495694	1582	90.24961479198768
MORC2	0.4378226211193533	1583	90.24345146379045
DGCR8	0.43781642542755234	1584	90.23728813559322
RPP14	0.43781485614450205	1585	90.23112480739599
GALNT1	0.4377607609987116	1586	90.22496147919877
BECN1	0.4377514064604658	1587	90.21879815100155
RP11-398C13.8	0.43771562510413203	1588	90.21263482280432
ZNF197	0.4377092425650285	1589	90.20647149460709
PIGM	0.4376849885090295	1590	90.20030816640985
TMEM167A	0.4376407225049831	1591	90.19414483821264
FAM206A	0.43762126735946744	1592	90.18798151001542
GRSF1	0.4375604444784983	1593	90.18181818181819
ZC3H4	0.437557145720927	1594	90.17565485362096
VAPA	0.4375166005284184	1595	90.16949152542372
PPRC1	0.4374823066169064	1596	90.1633281972265
AIG1	0.43745700868834914	1597	90.15716486902927
COPS8	0.4374371769275709	1598	90.15100154083204
SYVN1	0.43742269319074456	1599	90.14483821263482
RSPH3	0.43741050904473155	1600	90.13867488443759
NUMB	0.4374015863954869	1601	90.13251155624037
PPFIA2	0.4373863000155704	1602	90.12634822804314
PROSC	0.4373580119931258	1603	90.12018489984591
TBC1D22B	0.4373495044144246	1604	90.11402157164869
DNAJA3	0.437314852224933	1605	90.10785824345146
DHX16	0.43725438579935294	1606	90.10169491525424
SGIP1	0.43725373994401295	1607	90.09553158705701
SCAP	0.43724581112316274	1608	90.08936825885978
STX16	0.4372373241201928	1609	90.08320493066255
INVS	0.4372153240418548	1610	90.07704160246533
HMGXB4	0.43717922867949166	1611	90.07087827426811
GDI2	0.43716871368410865	1612	90.06471494607088
DEPDC5	0.43715156563362256	1613	90.05855161787365
EIF4G3	0.4371175468847231	1614	90.05238828967641
RCOR3	0.4370446488201905	1615	90.0462249614792
CCDC30	0.43702063663744606	1616	90.04006163328198
TMEM199	0.4369978825461255	1617	90.03389830508475
INCENP	0.4369850979319475	1618	90.02773497688752
ZNF570	0.4369728729314209	1619	90.0215716486903
TRIM27	0.43696659618446265	1620	90.01540832049307
THOC2	0.4369388646732214	1621	90.00924499229583
RNF214	0.43693604959201643	1622	90.00308166409862
C5orf22	0.4369240381483758	1623	89.99691833590138
MKL2	0.4368918420477381	1624	89.99075500770417
UBA1	0.43688922999344565	1625	89.98459167950693
IKBKG	0.4368135266292223	1626	89.9784283513097
HNRNPA3	0.4367856940729874	1627	89.97226502311248
PHKA2	0.4367515228872215	1628	89.96610169491525
FBXO28	0.4367130841018616	1629	89.95993836671803
ZNF160	0.4366726443210716	1630	89.9537750385208
PCDH1	0.43665114765525165	1631	89.94761171032357
CTAGE5	0.43664854042083834	1632	89.94144838212634
CAP1	0.43663585854489706	1633	89.93528505392912
ZNF671	0.4366189494585863	1634	89.9291217257319
NRF1	0.43658191799591056	1635	89.92295839753467
LRCH3	0.436578298884263	1636	89.91679506933744
ZNF780B	0.43655947203703793	1637	89.91063174114021
RLF	0.43653269276052464	1638	89.90446841294299
CSRNP2	0.43650825901164036	1639	89.89830508474577
UBXN4	0.4364713162785997	1640	89.89214175654854
PBX2	0.4364640417562476	1641	89.88597842835131
ZNF319	0.4364083071480315	1642	89.87981510015408
ANK2	0.436384271827625	1643	89.87365177195686
MSANTD4	0.43637852248049547	1644	89.86748844375963
C12orf4	0.4363714181410732	1645	89.86132511556241
EHBP1	0.4363663795041477	1646	89.85516178736518
SLC33A1	0.4363206399220016	1647	89.84899845916794
RDH13	0.43630798062138537	1648	89.84283513097073
CNIH1	0.43630532035980996	1649	89.8366718027735
MTPN	0.43628909215417105	1650	89.83050847457628
UBAP1	0.436243947030169	1651	89.82434514637904
RP11-452L6.5	0.4362413520636066	1652	89.81818181818181
ZDHHC24	0.4362409434167547	1653	89.8120184899846
SALL2	0.4362027243125384	1654	89.80585516178736
SC5D	0.436170909998588	1655	89.79969183359013
ITCH	0.43617088401495774	1656	89.79352850539291
ITSN2	0.43615851899276026	1657	89.78736517719568
API5	0.43615742900482435	1658	89.78120184899846
INTS4	0.43611737696966707	1659	89.77503852080123
ZNF674	0.43610984834252425	1660	89.768875192604
ERCC3	0.43605944318437767	1661	89.76271186440678
ABAT	0.4360581245769267	1662	89.75654853620955
RAB35	0.43604508565491495	1663	89.75038520801233
RUFY2	0.4360423718866516	1664	89.7442218798151
PTPRS	0.43603866112093365	1665	89.73805855161787
ZKSCAN3	0.436025550248659	1666	89.73189522342065
INTS6	0.43598533218282853	1667	89.72573189522342
SMAD3	0.4359454349518676	1668	89.7195685670262
KIAA1524	0.4359203843623132	1669	89.71340523882897
ZNF532	0.43589045753906636	1670	89.70724191063174
RPGRIP1L	0.4358794125188656	1671	89.70107858243452
KLHL8	0.4358365890192599	1672	89.69491525423729
RAB5A	0.43582093827267265	1673	89.68875192604007
PDZRN3	0.4358197960725391	1674	89.68258859784284
UBR2	0.43579339695227126	1675	89.6764252696456
TTF1	0.43577121188304196	1676	89.67026194144839
ABI1	0.4357292130628051	1677	89.66409861325116
ZNF324B	0.43571519813400883	1678	89.65793528505392
EDRF1	0.43570381927974605	1679	89.6517719568567
U2AF2	0.4356974074194964	1680	89.64560862865947
PAIP1	0.4356884451864936	1681	89.63944530046226
RBBP6	0.43566254833853585	1682	89.63328197226502
CRK	0.43566026937305774	1683	89.62711864406779
SAMD4B	0.43564956667653065	1684	89.62095531587057
C16orf58	0.4356166375383297	1685	89.61479198767334
VPS13C	0.4355660405098955	1686	89.60862865947612
LYST	0.4355527956846201	1687	89.60246533127889
UBXN2B	0.43554365016217894	1688	89.59630200308166
KCTD10	0.4355337108946701	1689	89.59013867488443
TMEM59	0.43553193399145207	1690	89.58397534668721
USP51	0.43552180817842295	1691	89.57781201849
TNRC18	0.43550279116913104	1692	89.57164869029276
DHX29	0.43550142748136605	1693	89.56548536209553
SPIN3	0.43549835371209317	1694	89.5593220338983
ZADH2	0.4354862725062202	1695	89.55315870570108
TFDP2	0.43547194596247046	1696	89.54699537750386
DOPEY1	0.43545363728227954	1697	89.54083204930663
DDX20	0.4354474794554598	1698	89.5346687211094
MAP3K4	0.435439484329586	1699	89.52850539291217
MRS2	0.43543128546112686	1700	89.52234206471495
LNPEP	0.43542449541710365	1701	89.51617873651772
TUB	0.4353929434340685	1702	89.51001540832048
ANKRD52	0.43529557851597905	1703	89.50385208012327
PUS7L	0.4352855306548565	1704	89.49768875192603
SEC23A	0.43527688069670323	1705	89.49152542372882
CINP	0.4352702214762866	1706	89.48536209553158
CNOT3	0.43525827620258406	1707	89.47919876733435
SIAE	0.4352538277637626	1708	89.47303543913713
MRPS27	0.4352502801292696	1709	89.4668721109399
TBC1D14	0.4352238261532797	1710	89.46070878274269
CTC1	0.43521355148068347	1711	89.45454545454545
ZNF568	0.43514556009109623	1712	89.44838212634822
BCORL1	0.43514377906427215	1713	89.442218798151
USP33	0.43513260561861505	1714	89.43605546995379
SSRP1	0.43511180862645044	1715	89.42989214175655
ZNF841	0.43508893662237025	1716	89.42372881355932
PARVA	0.43506578217544295	1717	89.41756548536209
PDHX	0.435061566713995	1718	89.41140215716487
CAPN5	0.4350399632512589	1719	89.40523882896765
SPIN1	0.43495757726842804	1720	89.39907550077042
PTPRM	0.43495547509463894	1721	89.39291217257319
PYROXD1	0.4349539221573174	1722	89.38674884437596
PIGN	0.4349423132124975	1723	89.38058551617874
CHM	0.43490744449439867	1724	89.37442218798151
PRKCI	0.43489724187287415	1725	89.36825885978428
SCRN3	0.43489109623718075	1726	89.36209553158706
TMEM132B	0.4348813553806802	1727	89.35593220338983
HS2ST1	0.4348765126637723	1728	89.34976887519261
XPC	0.43487205557912445	1729	89.34360554699538
LSM14B	0.4348551190600245	1730	89.33744221879815
TM2D1	0.43483287196897513	1731	89.33127889060093
CIPC	0.4348318983551196	1732	89.3251155624037
SEPHS1	0.43482882126769007	1733	89.31895223420648
ABCF1	0.4348277533283406	1734	89.31278890600925
UBE2G2	0.4348275101973611	1735	89.30662557781201
ZNF461	0.434825981631451	1736	89.30046224961478
NAV2	0.4347146055598515	1737	89.29429892141756
SACM1L	0.43470819616144357	1738	89.28813559322035
C4orf36	0.43468323892428623	1739	89.28197226502311
LRRC14	0.43468049246041435	1740	89.27580893682588
XPOT	0.43465351614237613	1741	89.26964560862865
ZNF566	0.4346096912369337	1742	89.26348228043143
GSTCD	0.4345950522363088	1743	89.25731895223421
ACSL6	0.43457311084013056	1744	89.25115562403698
N4BP1	0.43456608549511033	1745	89.24499229583975
CTC-351M12.1	0.4345493815824363	1746	89.23882896764252
EPC1	0.43454053926189506	1747	89.2326656394453
HKR1	0.4344722127723417	1748	89.22650231124807
VTA1	0.43438361407233217	1749	89.22033898305085
SMARCD1	0.43437970624265154	1750	89.21417565485362
ZNF493	0.43437163604765183	1751	89.20801232665639
CLPTM1	0.4343557466005708	1752	89.20184899845917
RRP1B	0.43435437942233074	1753	89.19568567026194
BLOC1S6	0.43434675955598834	1754	89.18952234206472
ELOVL6	0.43434446245607383	1755	89.18335901386749
GNPDA2	0.4343151043965732	1756	89.17719568567026
NDC1	0.4342850748602775	1757	89.17103235747304
PSMC2	0.4342832786677412	1758	89.1648690292758
VPS36	0.4342745379213044	1759	89.15870570107857
ZNF557	0.43425249170680813	1760	89.15254237288136
PCNX3	0.43422886970394553	1761	89.14637904468414
TCTN2	0.4342061844400497	1762	89.1402157164869
QRSL1	0.43420020581312696	1763	89.13405238828967
PPP2R5E	0.4341990338594059	1764	89.12788906009244
MED24	0.4341956214017069	1765	89.12172573189522
TMEM254	0.434184616197818	1766	89.11556240369801
ELP3	0.4341640344050908	1767	89.10939907550078
ARFGEF3	0.4341595555623688	1768	89.10323574730354
IDH3A	0.43414872395439674	1769	89.09707241910631
SLX4	0.4341459631556296	1770	89.0909090909091
EIF3M	0.4341345685320154	1771	89.08474576271186
PSMD2	0.4341110213397553	1772	89.07858243451464
CBX1	0.4340987851806923	1773	89.07241910631741
GARNL3	0.4340787325708619	1774	89.06625577812018
CASP9	0.43399296725709957	1775	89.06009244992296
KLHL23	0.4339859797137275	1776	89.05392912172573
SZT2	0.43395951167721686	1777	89.04776579352851
LRRC6	0.4339243078490741	1778	89.04160246533128
JRK	0.43391567016666843	1779	89.03543913713405
FAM168B	0.4338868706946172	1780	89.02927580893683
RP11-894P9.1	0.4338343781156162	1781	89.0231124807396
LINC01278	0.43382620272048394	1782	89.01694915254237
SIPA1L2	0.4338119468695908	1783	89.01078582434515
ZNF223	0.43376429030517283	1784	89.00462249614792
ATP2A2	0.4337530482488084	1785	88.9984591679507
NAXD	0.4337453307467468	1786	88.99229583975347
CYLD	0.43371506180203473	1787	88.98613251155624
CTNNA2	0.4336256115951204	1788	88.97996918335902
RERE	0.4336229627676876	1789	88.97380585516179
TBK1	0.4335777065892995	1790	88.96764252696457
UVRAG	0.4335488803931246	1791	88.96147919876734
HELQ	0.43353496486831	1792	88.9553158705701
PDCD7	0.4335298409042728	1793	88.94915254237287
WDR17	0.4335192763811151	1794	88.94298921417565
RSRC1	0.4335155368542642	1795	88.93682588597844
ZNF335	0.4335109963508166	1796	88.9306625577812
RPAP1	0.4334748139193962	1797	88.92449922958397
AKIRIN1	0.4334653274937534	1798	88.91833590138674
PAXBP1-AS1	0.4334319391443282	1799	88.91217257318952
RBM33	0.4334161413861964	1800	88.9060092449923
MRRF	0.43332871873108847	1801	88.89984591679507
DTWD2	0.4333224698181667	1802	88.89368258859784
MRPS22	0.4332148902307909	1803	88.88751926040061
OSGIN2	0.43320900705697346	1804	88.88135593220339
WDR70	0.4331957323559279	1805	88.87519260400616
MCM2	0.4331851784055063	1806	88.86902927580893
CUX1	0.43310726622436657	1807	88.86286594761171
FAT3	0.4330826235533804	1808	88.85670261941449
TAF9B	0.4330442857634314	1809	88.85053929121726
CELF2	0.43300636795160563	1810	88.84437596302003
ATR	0.43298120600788226	1811	88.8382126348228
USP47	0.4329669486865886	1812	88.83204930662558
HAUS2	0.43295889787204417	1813	88.82588597842836
EML1	0.43293546951813866	1814	88.81972265023113
SDR39U1	0.4329102781420432	1815	88.8135593220339
PEX13	0.43289683567501214	1816	88.80739599383666
TIRAP	0.43288380132688	1817	88.80123266563945
RRAGB	0.43285084120547174	1818	88.79506933744223
RIF1	0.4328426863001425	1819	88.788906009245
NAV1	0.43284149507767533	1820	88.78274268104776
VRK3	0.43282849879534385	1821	88.77657935285053
RBM19	0.4328252921322633	1822	88.77041602465331
ARHGEF18	0.43278973593235814	1823	88.7642526964561
ZDHHC3	0.43273932674321125	1824	88.75808936825887
MTFR1L	0.4327295177480958	1825	88.75192604006163
KIF2A	0.43272842913834947	1826	88.7457627118644
SMPD4	0.43271531984869405	1827	88.73959938366718
EXOC5	0.43270660277728007	1828	88.73343605546995
TCAIM	0.43269313715836055	1829	88.72727272727272
ACVR1B	0.43267220109517934	1830	88.7211093990755
NEK11	0.43263796126245385	1831	88.71494607087827
METAP1	0.43263075360464565	1832	88.70878274268105
CHCHD3	0.43262634615737594	1833	88.70261941448382
PUS7	0.43261470781172906	1834	88.69645608628659
XPR1	0.43257354267655185	1835	88.69029275808937
CLCN7	0.4325687493679505	1836	88.68412942989214
MAML1	0.4325642426205578	1837	88.67796610169492
DLG5	0.4325635760689557	1838	88.67180277349769
HNRNPA0	0.43255869400529096	1839	88.66563944530046
TRIM9	0.43253375951787115	1840	88.65947611710322
CCDC43	0.4325315154519814	1841	88.653312788906
USP49	0.4324942003889901	1842	88.64714946070879
VPS35	0.4324889402152645	1843	88.64098613251156
PDE8B	0.4324816061037132	1844	88.63482280431433
COX10	0.43247451051321	1845	88.6286594761171
ETFBKMT	0.4324597842752582	1846	88.62249614791989
FOXG1	0.43242639993673604	1847	88.61633281972266
ZNF148	0.43241985365643026	1848	88.61016949152543
HNRNPH2	0.4324036692949609	1849	88.6040061633282
SRP54	0.43237039536094535	1850	88.59784283513096
MRPL3	0.43228028923453177	1851	88.59167950693374
PRDM10	0.43227018353225183	1852	88.58551617873651
AGPS	0.4322520645347062	1853	88.5793528505393
ULK2	0.4322266324293188	1854	88.57318952234206
PHACTR2	0.432209295089355	1855	88.56702619414484
HCG11	0.4321889977689825	1856	88.56086286594761
CLHC1	0.43216075229507156	1857	88.55469953775038
ZNF2	0.432131210229086	1858	88.54853620955316
TRIM33	0.43212816731288484	1859	88.54237288135593
NPHP4	0.4321131783449846	1860	88.53620955315871
RAB36	0.4320639531992482	1861	88.53004622496148
CLTC	0.4320540414997237	1862	88.52388289676425
ARSB	0.4320369417922043	1863	88.51771956856702
MRPL30	0.4320226477402351	1864	88.5115562403698
KLHL20	0.43199235186406004	1865	88.50539291217258
CSTF1	0.43196412997427225	1866	88.49922958397535
PER3	0.43184988668333085	1867	88.49306625577812
KAT6A	0.4318429640723392	1868	88.48690292758089
NUDCD1	0.43180161958381424	1869	88.48073959938367
NRIP1	0.4317841826634222	1870	88.47457627118645
ZNF250	0.43176788280585326	1871	88.46841294298922
CREB1	0.43173127422287644	1872	88.46224961479199
ZCCHC4	0.43171316611043037	1873	88.45608628659475
PAPOLG	0.43168917498101306	1874	88.44992295839754
GFM2	0.4315722152621035	1875	88.4437596302003
OTUD7A	0.4315579562433778	1876	88.43759630200309
MAGED2	0.43152877162151154	1877	88.43143297380585
RNF10	0.43145996724934715	1878	88.42526964560862
PCBP1	0.4314578921076055	1879	88.4191063174114
ZFP28	0.4314430898367693	1880	88.41294298921417
WDR33	0.43143474707440527	1881	88.40677966101696
ZNF529	0.43140901626480277	1882	88.40061633281972
NCK1	0.43140239550194015	1883	88.39445300462249
RHOT1	0.43140160756218987	1884	88.38828967642527
CENPC	0.4313939960715695	1885	88.38212634822804
ZNF646	0.4313907855974399	1886	88.37596302003081
CASC4	0.43136485867044005	1887	88.36979969183359
APEX1	0.43136052314749795	1888	88.36363636363636
PRKAG1	0.4313467228182885	1889	88.35747303543914
TSPYL5	0.43134113267700425	1890	88.35130970724191
MTMR6	0.43125543556144363	1891	88.34514637904468
SCP2	0.4312428014387745	1892	88.33898305084746
SNX30	0.43123538963936053	1893	88.33281972265024
TMEM245	0.43121177905087843	1894	88.32665639445301
KIF1B	0.4311845153301436	1895	88.32049306625578
CNOT7	0.43107701682505334	1896	88.31432973805855
PCF11	0.43105338709170227	1897	88.30816640986131
BTRC	0.4310532608863054	1898	88.3020030816641
PNPLA4	0.4310489846604675	1899	88.29583975346688
NUMA1	0.4309192318638501	1900	88.28967642526965
ATIC	0.4308961757413989	1901	88.28351309707242
MTMR9	0.4308692617261552	1902	88.2773497688752
SHQ1	0.4308629394848472	1903	88.27118644067797
UBTF	0.43080774948373896	1904	88.26502311248075
JOSD1	0.4307941761181865	1905	88.25885978428352
HERC1	0.430729421860243	1906	88.25269645608628
ZNF507	0.4307267389394465	1907	88.24653312788907
GGNBP2	0.43071574660765183	1908	88.24036979969183
RAB7A	0.43068094241726607	1909	88.2342064714946
IDE	0.43066018811219486	1910	88.22804314329737
TMED2	0.43062847259981685	1911	88.22187981510015
NFS1	0.43062787802162467	1912	88.21571648690293
ZNF280C	0.43056878381546626	1913	88.2095531587057
ZNF175	0.430559561791837	1914	88.20338983050847
ZC3H18	0.43053335535586773	1915	88.19722650231124
ATF6B	0.4305331569143596	1916	88.19106317411402
SF1	0.43053077690469843	1917	88.1848998459168
HNRNPUL2	0.4305247510206761	1918	88.17873651771957
ICA1L	0.4305186311775743	1919	88.17257318952234
RAB4A	0.43050104274097556	1920	88.1664098613251
VAMP4	0.430475486013825	1921	88.16024653312789
SLC1A4	0.4304094138962801	1922	88.15408320493067
TRMT1L	0.4304066052179356	1923	88.14791987673344
FER	0.43040034792226395	1924	88.14175654853621
THNSL1	0.43036024975515497	1925	88.13559322033898
ZNF26	0.43033907143005384	1926	88.12942989214176
MCFD2	0.4303344828552173	1927	88.12326656394454
UBA2	0.43031326921822194	1928	88.11710323574731
VIPAS39	0.43030471715274216	1929	88.11093990755008
HUS1	0.4302888826623282	1930	88.10477657935284
ZNF45	0.4302874986661737	1931	88.09861325115563
BDP1	0.4302809362563582	1932	88.0924499229584
RP11-566E18.1	0.4302445127324412	1933	88.08628659476116
TMEM132C	0.4302345508051815	1934	88.08012326656394
ZNF33A	0.4301939761106247	1935	88.07395993836671
RPS6KC1	0.43017882083323716	1936	88.0677966101695
BPTFP1	0.43015079747505647	1937	88.06163328197226
OSBPL6	0.4301212202942632	1938	88.05546995377503
C16orf70	0.4300893320389655	1939	88.04930662557781
DMTF1	0.4300860153672263	1940	88.0431432973806
BRD9	0.43005611464704296	1941	88.03697996918336
AKAP13	0.4300504044217011	1942	88.03081664098613
SPTAN1	0.43003287426861236	1943	88.0246533127889
TOMM70	0.4299751367138071	1944	88.01848998459167
VPS37A	0.4299746036984932	1945	88.01232665639446
TIMM8A	0.42994302445189997	1946	88.00616332819723
UBXN8	0.4298991572407672	1947	88.0
CSE1L	0.42989478863701225	1948	87.99383667180277
RETSAT	0.42988861962743924	1949	87.98767334360555
PAPD7	0.4298814142572615	1950	87.98151001540833
GNPNAT1	0.42978004210563564	1951	87.9753466872111
OGT	0.429729450076952	1952	87.96918335901387
DEGS1	0.4296991021923044	1953	87.96302003081664
CUL1	0.42966586975295423	1954	87.95685670261942
WASHC2C	0.42966343075928504	1955	87.95069337442219
ZNF669	0.42965517011573173	1956	87.94453004622495
ACAD10	0.4296039648074901	1957	87.93836671802774
COG4	0.42957898419551643	1958	87.9322033898305
MIOS	0.42955848564119925	1959	87.92604006163329
PSAP	0.42955725338215295	1960	87.91987673343606
PPP1R8	0.42955684853086473	1961	87.91371340523882
SCFD1	0.4295447779710656	1962	87.9075500770416
CDK17	0.42952668160080826	1963	87.90138674884437
SLC7A1	0.4295223656509227	1964	87.89522342064716
CCDC142	0.4295000100339154	1965	87.88906009244992
TBC1D23	0.42947739196632834	1966	87.88289676425269
TMOD2	0.42946315195610585	1967	87.87673343605546
CHD4	0.4294625842450114	1968	87.87057010785824
PPAT	0.4294114091058304	1969	87.86440677966102
FAM161A	0.4294079668317856	1970	87.85824345146379
GS1-124K5.12	0.4294073010915688	1971	87.85208012326656
REV3L	0.42939307194798954	1972	87.84591679506933
CSNK1A1	0.4293899960256551	1973	87.83975346687211
C15orf41	0.4293630052085485	1974	87.8335901386749
ANKRD28	0.429359815639478	1975	87.82742681047766
GPR155	0.42934121299720396	1976	87.82126348228043
IP6K1	0.42933151034277983	1977	87.8151001540832
KLHDC2	0.4292878890702423	1978	87.80893682588598
DCLK2	0.4292737486786201	1979	87.80277349768875
RNF121	0.42927346506022035	1980	87.79661016949153
GTPBP10	0.4292629950581535	1981	87.7904468412943
SPPL3	0.4292563620552423	1982	87.78428351309707
BRAF	0.4292559328283366	1983	87.77812018489985
MFN2	0.42920828658222226	1984	87.77195685670262
FNIP1	0.4291985219939559	1985	87.7657935285054
RBAK	0.42912322229076	1986	87.75963020030817
NANP	0.4290984883037953	1987	87.75346687211095
CHMP2B	0.4290889823273291	1988	87.74730354391372
TAF6	0.42898224285550435	1989	87.74114021571648
ZNF174	0.42896152641720325	1990	87.73497688751925
TRIM32	0.4289465067803133	1991	87.72881355932203
NMD3	0.42894139089273675	1992	87.72265023112482
STX7	0.4288640072580997	1993	87.71648690292758
UNC13B	0.42886346689822596	1994	87.71032357473035
DIAPH1	0.4288360194176647	1995	87.70416024653312
POMT2	0.42882937767113294	1996	87.6979969183359
IPP	0.4287886463957797	1997	87.69183359013869
PUM2	0.4287515999059755	1998	87.68567026194145
TMEM57	0.42873134984677247	1999	87.67950693374422
[truncated: 14,226 more rows]
