# Supplementary material for: Epigenetic regulators are preferentially coordinated with protocadherin gene expression across the human brain: a genome-wide co-expression analysis
Source: Front Genet. 2026 Jul 9;17:1807347. doi: 10.3389/fgene.2026.1807347 (PMC13391046; doi:10.3389/fgene.2026.1807347)
Supplement: Supplementary file 16 [file DataSheet11.csv]

	neuron	astrocyte	oligodendrocyte	microglia	endothelial	OPC
GTEX-1192X-0011-R10a-SM-DO941	0.28918896638383645	0.15246408714276655	0.06328185534396225	0.21791654331719387	0.10428987570881686	0.17285867210342398
GTEX-11DXY-0011-R10b-SM-DO12C	0.3250773192490776	0.10478246236820818	0.11034954210464418	0.24228378912735052	0.10391588130122531	0.11359100584949414
GTEX-11DYG-0011-R10b-SM-DNZZO	0.17798749951917237	0.12308342821053676	0.31308386594363086	0.07935504161694991	0.07275692171160293	0.2337332429981072
GTEX-11DZ1-0011-R10b-SM-DO943	0.1412049369003549	0.24136152144425638	0.06433273419784653	0.24592441669854556	0.14206451128543396	0.16511187947356273
GTEX-11EI6-0011-R10a-SM-DO93R	0.11379408999988064	0.19193172479231413	0.18644824287821934	0.18569010620258578	0.08770118395851734	0.23443465216848286
GTEX-11EMC-0011-R10a-SM-DNZZJ	0.21647285929998597	0.16047888488538348	0.1458437728373272	0.09346962442343867	0.20506473809757803	0.1786701204562866
GTEX-11GSP-0011-R10a-SM-5NQ7J	0.04316253486755079	0.30699745649635	0.1409529416730213	0.08018690949781389	0.14794903858014324	0.28075111888512083
GTEX-11H98-0011-R10b-SM-5NQ98	0.2468813881467059	0.14700534521000566	0.10823499289241192	0.19725766734797306	0.1725673883112747	0.12805321809162865
GTEX-11PRG-0011-R10b-SM-DO93G	0.28049633468838436	0.16626455735097875	0.08632110229232516	0.17447869586243248	0.10239296060326063	0.19004634920261868
GTEX-11TTK-0011-R10b-SM-DO925	0.02230807479033819	0.14851454950035758	0.5340168508062852	0.05894178715430197	0.08595204015630162	0.15026669759241548
GTEX-11TUW-0011-R10a-SM-DO924	0.0075584874471541835	0.1870925971055758	0.1879245752326921	0.0724848105026912	0.295000134389015	0.24993939532287157
GTEX-11WQC-0011-R10a-SM-57WCT	0.09772237432686015	0.27850814347422354	0.10503570929533072	0.11955621227965302	0.1348737646673788	0.2643037959565539
GTEX-11WQK-0011-R10a-SM-5BC6R	0.09074318171834313	0.1771758014565035	0.08734369495938164	0.2625045551717762	0.29999421421860684	0.08223855247538885
GTEX-11ZTS-0011-R10a-SM-DO93S	0.1211427544654149	0.2024696194242716	0.21517274422494484	0.11609589412611712	0.12113461282965157	0.2239843749295998
GTEX-12126-0011-R10b-SM-5BC6T	0.23425077014415124	0.15581949269653755	0.05764615768332678	0.13078583246299985	0.14965557315763575	0.27184217385534887
GTEX-12WSA-0011-R10b-SM-5P9ET	0.02359134961112136	0.21624710887244983	0.18757949452479342	0.0611549973716258	0.26617231201008384	0.24525473760992578
GTEX-12WSC-0011-R10a-SM-5GU57	0.282577451281213	0.054778090948234326	0.09998044196582202	0.2490379371945601	0.1286512441049195	0.18497483450525104
GTEX-12WSE-0011-R10b-SM-5P9JV	0.5319036618671145	0.06931767696110308	0.10374149363678756	0.12933032289096238	0.04113508120782215	0.12457176343621035
GTEX-12WSF-0011-R10a-SM-5LZVH	0.26754159233701325	0.17820836970377912	0.11190013721221702	0.18367725028900456	0.12826618737170778	0.13040646308627835
GTEX-12WSH-0011-R10a-SM-5LZUS	0.24625024820522154	0.1308449316852853	0.13486274445436203	0.11910470725882229	0.15119401517161093	0.2177433532246979
GTEX-12WSM-0011-R10a-SM-5DUWV	0.2565830276067575	0.1686798673317178	0.08251718940749872	0.16490304859097893	0.14370034797586473	0.1836165190871823
GTEX-12ZZW-0011-R10b-SM-5HL9X	0.11662908995543558	0.2027108511763842	0.19892510577368477	0.09343618097723509	0.10363861247241889	0.2846601596448414
GTEX-12ZZX-0011-R10b-SM-5DUWK	0.3247441416184235	0.10886134585730327	0.07055506096711704	0.18560731545408654	0.10049169609606924	0.20974044000700037
GTEX-12ZZY-0011-R10b-SM-5HL7W	0.2002674425250694	0.18085832728446716	0.08383825572355767	0.3051795596769918	0.051884713687214076	0.17797170110269994
GTEX-12ZZZ-0011-R10a-SM-5P9HC	0.2617449202425337	0.12348591996387334	0.09127446918268811	0.14960888208763787	0.18854268801879573	0.1853431205044711
GTEX-1313W-0011-R10b-SM-5DUXA	0.3603478499997966	0.06493352338653546	0.06627308862013741	0.23076958276575638	0.1157174452668443	0.16195850996092975
GTEX-131XH-0011-R10a-SM-5EGLJ	0.34537987548561966	0.14081449173932384	0.11077405343193288	0.11515096744280606	0.08737035443098061	0.20051025746933698
GTEX-131XW-0011-R10a-SM-5DUVA	0.035575415679585894	0.21671327035062554	0.13060070511317123	0.050876337131717346	0.2502888276226087	0.3159454441022914
GTEX-131YS-0011-R10b-SM-5EQ5N	0.2566805453030962	0.11963030163615672	0.10217863286913995	0.22674965201709255	0.13760943244758952	0.157151435726925
GTEX-132Q8-0011-R10b-SM-5DUWZ	0.15286602949589412	0.3549441330205159	0.09408700688720556	0.16756861909376203	0.1693502245835387	0.061183986919083756
GTEX-139TS-0011-R10a-SM-5K7TU	0.1105968946279258	0.2967533513163011	0.18992964918119823	0.14360358695791808	0.02615891200025373	0.23295760591640305
GTEX-13CZV-0011-R10b-SM-5LZYD	0.1981814275409501	0.11775071115576594	0.27233747846673	0.09245537466475905	0.14351007327087686	0.17576493490091813
GTEX-13FHO-0011-R10b-SM-5J2MM	0.24259195947196902	0.13096456338118465	0.11222244269673393	0.15323322406522674	0.252720819078419	0.10826699130646672
GTEX-13FLV-0011-R10b-SM-5LZZ2	0.10355597093942803	0.1568061995214904	0.2297981653156637	0.09960532230122686	0.2179934439862991	0.19224089793589175
GTEX-13FLW-0011-R10b-SM-5LZZF	0.1336944100368974	0.0863654916366442	0.4311650176419675	0.0894676041385826	0.062047405549770195	0.19726007099613818
GTEX-13FTZ-0011-R10b-SM-5KLZS	0.13610178706912504	0.18559195307483334	0.13297064960331578	0.13970253798905471	0.18349958210064954	0.2221334901630216
GTEX-13FXS-0011-R10a-SM-5J2MA	0.24292916652578256	0.15628804198589977	0.09124159716582793	0.19519220773144635	0.10336601499272496	0.21098297159831855
GTEX-13G51-0011-R10b-SM-5LZYF	0.17965851472608915	0.13436999656765555	0.19111233131972022	0.1852558076867553	0.14467290581118195	0.16493044388859784
GTEX-13IVO-0011-R10a-SM-5LZY3	0.04742481391609074	0.129208607813915	0.20284683634726686	0.06863379410123117	0.26782997697162075	0.2840559708498755
GTEX-13JUV-0011-R10b-SM-5LZXR	0.11865784521234143	0.22265855863673484	0.08445997838510115	0.17791565015027525	0.19587573334828007	0.20043223426726717
GTEX-13JVG-0011-R10b-SM-5KM2P	0.018219772067758426	0.18448426582032867	0.4361554772290333	0.03490322416902899	0.11147124375839502	0.2147660169554556
GTEX-13N1W-0011-R10b-SM-5MR4H	0.2259959273901701	0.08668518597042665	0.17955253285819037	0.0870054889461364	0.24121799360436677	0.17954287123070972
GTEX-13N2G-0011-R10a-SM-5MR34	0.05930975973412996	0.17692082248196064	0.023170613552162326	0.44180249708611513	0.23802179172774007	0.06077451541789181
GTEX-13NYB-0011-R10a-SM-5KM43	0.24244572518954008	0.12748206783587238	0.0864270955256128	0.17989755443224556	0.15964037152214836	0.20410718549458082
GTEX-13NYS-0011-R10a-SM-5MR4S	0.13530462837457952	0.3145557540641662	0.042685492791837885	0.19667857333767233	0.25739562279818434	0.053379928633559726
GTEX-13NZA-0011-R10b-SM-5KM54	0.08924485861904191	0.2088925086801046	0.09362400883792386	0.08252291838223477	0.2852053976295265	0.24051030785116842
GTEX-13O3O-0011-R10a-SM-5LUA9	0.17862274445816523	0.121956589823364	0.11783591247176196	0.09540962609594313	0.27426431201154683	0.2119108151392188
GTEX-13O3Q-0011-R10b-SM-5KM39	0.3257620275198805	0.13092745128566274	0.05575386366039405	0.21007334871549022	0.11785770673065347	0.15962560208791912
GTEX-13OVJ-0011-R10b-SM-5L3HT	0.03831499296358491	0.2152325585226151	0.049541127696817136	0.18955383115446955	0.4057582516990891	0.10159923796342403
GTEX-13OVL-0011-R10a-SM-5L3GS	0.17262184206614306	0.14588454185854896	0.20784944695237792	0.1326719445972115	0.13280265142923506	0.20816957309648346
GTEX-13OW6-0011-R10a-SM-5L3HE	0.21496727443424402	0.20686576977263382	0.07094960661347069	0.12491535231013161	0.20992688910648669	0.17237510776303328
GTEX-13OW7-0011-R10a-SM-5L3H3	0.2500533384290008	0.12102146232125409	0.07750378784118796	0.09977097111259474	0.2473201990265182	0.20433024126944418
GTEX-13OW8-0011-R10a-SM-5L3H6	0.15683154202952346	0.2744917608815018	0.08934989498793156	0.0949246078312678	0.20773661382725392	0.17666558044252142
GTEX-13QIC-0011-R10a-SM-5O9C7	0.2097242782228376	0.1755598602575142	0.11434688611048925	0.14505576953841479	0.19188639581513697	0.1634268100556073
GTEX-13QJC-0011-R10a-SM-5SI63	0.14158811168319083	0.26284923373130487	0.11546446149952082	0.1909464806817188	0.19678252023250226	0.0923691921717624
GTEX-13RTJ-0011-R10b-SM-5O9CW	0.2778599903698531	0.11974511739045718	0.13148204805754574	0.13702147048897986	0.17583067686226708	0.15806069683089707
GTEX-13S7M-0011-R10b-SM-5PNZB	0.24812871805141204	0.14691986741305388	0.1942551989255673	0.11397688228342609	0.14926407095076763	0.14745526237577292
GTEX-13SLW-0011-R10a-SM-5S2UI	0.09943539741709932	0.2694535329402974	0.05271421049242495	0.0770598771261624	0.2712857658272501	0.23005121619676575
GTEX-13SLX-0011-R10a-SM-5P9HV	0.25028246234666923	0.07399097216250226	0.05555097893847566	0.15982503513264223	0.2881841646854704	0.17216638673424026
GTEX-13X6I-0011-R10a-SM-5PNWI	0.13824730462120788	0.17503630839808132	0.11286067797634257	0.13598540625427688	0.29095867278534215	0.14691162996474907
GTEX-13X6J-0011-R10b-SM-5PNWA	0.32367045851890675	0.11196274830148904	0.1066733942824219	0.19430379206368878	0.10324714465330319	0.16014246218019026
GTEX-13X6K-0011-R10a-SM-5P9JR	0.17049459558197458	0.25708931878593566	0.16677598350222986	0.15838370556827636	0.11493396434586184	0.13232243221572176
GTEX-1445S-0011-R10a-SM-5PNWB	0.015300891198630316	0.3149338801105491	0.08581887340528124	0.07994063491215721	0.29307107201445753	0.2109346483589246
GTEX-145LS-0011-R10a-SM-5PNUQ	0.24458001029994328	0.11945645332243411	0.08245469569298818	0.19108703640841507	0.20086568419464748	0.16155612008157194
GTEX-145LU-0011-R10a-SM-5PNWJ	0.12495953472990218	0.17043648506038694	0.2355316588797405	0.06749119994311945	0.14990174007601564	0.2516793813108353
GTEX-145MG-0011-R10a-SM-5PNWG	0.3278526180673287	0.11811418419029877	0.11239356400876999	0.13424724450855186	0.09903890522113211	0.2083534840039186
GTEX-145MH-0011-R10b-SM-5PNUK	0.3624171266968376	0.06347869226267089	0.16046114848809329	0.16622242234094003	0.10173200267230108	0.145688607539157
GTEX-145MI-0011-R10a-SM-5PNZD	0.007933679123644125	0.22625372103194694	0.14663673579935543	0.08572726681183278	0.3556574993377253	0.17779109789549535
GTEX-14753-0011-R10b-SM-5S2WE	0.06071154724481859	0.31092268255571526	0.14937274219939142	0.12137656016647484	0.11209094985796172	0.24552551797563807
GTEX-1477Z-0011-R10b-SM-5S2RF	0.04502063548523076	0.30863894620858745	0.0935648199015345	0.08552427639300726	0.19309476757323224	0.2741565544384078
GTEX-147F4-0011-R10b-SM-5S2WC	0.16665941103972462	0.23944932490515486	0.1937575940842503	0.07323603432315877	0.08285644590898475	0.24404118973872674
GTEX-147GR-0011-R10b-SM-5S2UM	0.18982973143757464	0.2319645836812889	0.13677554354968827	0.1686906186840338	0.08702876518053677	0.18571075746687765
GTEX-14ASI-0011-R10b-SM-5S2VZ	0.3395326457908491	0.13873781298716145	0.07432791138173547	0.13988954526963396	0.10455331431599851	0.20295877025462158
GTEX-14BIL-0011-R10a-SM-5SI75	0.18399594989148596	0.20719052513565314	0.1093341538603558	0.0966387992378647	0.22833872450310874	0.1745018473715316
GTEX-14BIN-0011-R10a-SM-5S2UA	0.33282199412135105	0.12069587663110751	0.10380150797390277	0.1534575457804019	0.10642434757333315	0.18279872791990356
GTEX-14C5O-0011-R10a-SM-6872F	0.08500671261948871	0.3139387240973934	0.07735906008277921	0.30879989758911064	0.16563077009954794	0.04926483551168021
GTEX-14E6D-0011-R10a-SM-5YY9C	0.35187706862947726	0.10677457933862368	0.0589842781772192	0.2114746657225969	0.13871144219215806	0.13217796593992498
GTEX-14E7W-0011-R10a-SM-5YYAX	0.20937871326124488	0.13115604149178195	0.20711555542432564	0.1589059956527883	0.10754688579653747	0.1858968083733217
GTEX-14JIY-0011-R10a-SM-6AJAO	0.18996867796336203	0.07047868268882926	0.3629468215653919	0.12831013049099912	0.07886513394144241	0.16943055334997514
GTEX-14LZ3-0011-R10b-SM-6AJA9	0.0832674915208865	0.26037302221198605	0.04735639115142932	0.36002470998312464	0.09185921447464614	0.15711917065792727
GTEX-14PJM-0011-R10a-SM-686ZP	0.17508621540925237	0.13382499513287116	0.2736402095028751	0.07642878625930508	0.12265535336374393	0.21836444033195251
GTEX-14PJO-0011-R10a-SM-686ZS	0.12569308166451007	0.19080287324036638	0.10745405160093774	0.16627047892683536	0.16059576362510508	0.24918375094224515
GTEX-14PN4-0011-R10b-SM-69LP2	0.20242923400312532	0.1571382091959903	0.037923681891853654	0.24188159540139453	0.26602211755051297	0.09460516195712322
GTEX-14PQA-0011-R10a-SM-6AJAA	0.1397299456053187	0.335513003445693	0.05348573292015784	0.17443734681936782	0.24072574081651266	0.05610823039294988
GTEX-15CHQ-0011-R10b-SM-6AJBV	0.25587250353213764	0.16456450052321678	0.09316259325300653	0.18683627399180128	0.13103027637335216	0.16853385232648557
GTEX-15DCD-0011-R10b-SM-6LPII	0.22129449742704693	0.1195539233208901	0.16535490584151843	0.19655054564298421	0.11628803878267517	0.18095808898488513
GTEX-15DDE-0011-R10a-SM-7KUKW	0.08246854783686752	0.16345108192694516	0.1917137968918668	0.08581758286541105	0.20688745448188747	0.269661535997022
GTEX-15G19-0011-R10b-SM-7KUG4	0.2194418227511441	0.31223215277971333	0.0776773942225245	0.14322927060623353	0.13411611966075418	0.11330323997963052
GTEX-15UF6-0011-R10b-SM-9OSVF	0.01567962451830868	0.19976761422047784	0.19672555533435554	0.03574337233731539	0.32549352184140284	0.22659031174813976
GTEX-16GPK-0011-R10b-SM-7MKFG	0.05770767620122311	0.1723638855410244	0.21729537251813733	0.09427167904125534	0.18440996240880936	0.27395142428955044
GTEX-16NPV-0011-R10a-SM-79OKA	0.008325034331667397	0.3351662359073003	0.06026213949352882	0.288635028206564	0.2769098216305825	0.030701740430356995
GTEX-16XZZ-0011-R10b-SM-7LT91	0.15670041647711602	0.15468012251877475	0.031675012853346764	0.2506266461513622	0.24311809360268583	0.16319970839671447
GTEX-16YQH-0011-R10b-SM-7LT8U	0.12504021465344795	0.08210366499004951	0.12130821300704922	0.28814773799197846	0.17023678357655028	0.21316338578092459
GTEX-16Z82-0011-R10a-SM-79OJX	0.15087584167817666	0.20349182671901933	0.11487995794505158	0.1395201304957948	0.175720260067416	0.21551198309454161
GTEX-17EVP-0011-R10a-SM-7IGLP	0.11041607101268434	0.09094737209323729	0.39819854503895596	0.08349329562864065	0.07359942243805795	0.24334529378842365
GTEX-17F97-0011-R10b-SM-793BB	0.2146091948507756	0.1460039118594406	0.11207316680382053	0.2691666554230466	0.1418097495421166	0.11633732152079997
GTEX-17HG3-0011-R10b-SM-7LT97	0.36008679308868835	0.08609418077635098	0.06388654579647288	0.23029573584647145	0.11987623315720511	0.13976051133481127
GTEX-17HII-0011-R10a-SM-79OMY	0.21481565135683778	0.19873782239249205	0.08867897354339596	0.12644678371126264	0.1622310757946033	0.20908969320140838
GTEX-17JCI-0011-R10b-SM-718A2	0.22195497648577284	0.12639380765429734	0.12275410899890543	0.15813540315703845	0.21224782313740403	0.1585138805665818
GTEX-18464-0011-R10a-SM-72D6X	0.3101014226829612	0.12722789698718565	0.14024275088351773	0.13079362622655505	0.12879511169142285	0.16283919152835766
GTEX-18A6Q-0011-R10b-SM-72D7A	0.32868842828197103	0.10176996359860839	0.175264268279773	0.12253759133813254	0.09461733033388264	0.17712241816763238
GTEX-1A3MX-0011-R10b-SM-7P8PG	0.2113302267401577	0.24267881122203955	0.03606366676947186	0.2535344604972888	0.1258885347946472	0.13050429997639496
GTEX-1A8G6-0011-R10b-SM-7P8PB	0.12387530604029243	0.21662390116429225	0.1000022527131569	0.17149125838108717	0.14811247606911682	0.23989480563205445
GTEX-1B8L1-0011-R10b-SM-7P8Q4	0.329908751741925	0.04764738311633242	0.12523650772211545	0.19749746998994552	0.14115958233075185	0.1585503050989296
GTEX-1B8SF-0011-R10b-SM-7P8SW	0.3873956827737335	0.09611057747294971	0.0626238432530945	0.16317482804428848	0.10652127734615836	0.18417379110977553
GTEX-1B933-0011-R10b-SM-9OSVN	0.24401427770258965	0.13388554790599677	0.14688045779158854	0.19993040889023342	0.11111492965711327	0.1641743780524785
GTEX-1B996-0011-R10b-SM-CJI3T	0.13623619512102345	0.20518399411445862	0.0681254859185646	0.29459683643784473	0.1935007142218674	0.10235677418624109
GTEX-1BAJH-0011-R10a-SM-7MXT9	0.09751130952095483	0.24562207181965093	0.1163519147982281	0.17063924991637475	0.17942361820466202	0.19045183574012933
GTEX-1C6VQ-0011-R10b-SM-7P8Q1	0.03751548262531642	0.29731046288097696	0.085901521267109	0.06076151578825275	0.24808825076237634	0.27042276667596854
GTEX-1C6VR-0011-R10b-SM-7P8QA	0.10404982392551412	0.1731359429263178	0.23243431488990315	0.156217654518236	0.09342167335997144	0.24074059038005738
GTEX-1CB4G-0011-R10a-SM-9QEHS	0.2898400123604874	0.10467357326149812	0.1609063253632566	0.15612152752057326	0.09559612361064924	0.1928624378835353
GTEX-1CB4H-0011-R10b-SM-9QEH3	0.10165675014060242	0.4050505711395266	0.05896515539385628	0.11512946885846231	0.2595441108399457	0.05965394362760663
GTEX-1CB4J-0011-R10a-SM-9WG63	0.003491849971109741	0.14854720080394998	0.11376219587150498	0.24119365667389472	0.30984559434460507	0.18315950233493533
GTEX-1E1VI-0011-R10b-SM-ARU8F	0.20475804090387967	0.12643988272160603	0.1877314160466157	0.11556175499392102	0.17902602943343265	0.18648287590054505
GTEX-1EH9U-0011-R10a-SM-CJI2A	0.07714918740000973	0.27871020327440077	0.09128708872454175	0.11453821762820904	0.29262689003118697	0.1456884129416517
GTEX-1EMGI-0011-R10a-SM-9OSWY	0.2962515214492154	0.06426904001427958	0.12527765956100687	0.1602476449976019	0.2087369298798518	0.14521720409804445
GTEX-1EX96-0011-R10b-SM-CE6QR	0.24986452929091538	0.08558648739530222	0.20835170563965355	0.13391904289540355	0.14057983286413392	0.18169840191459127
GTEX-1F48J-0011-R10a-SM-9QEIB	0.134135687778932	0.25878475348103186	0.11949887301006086	0.1758926780860129	0.19336350426273005	0.11832450338123235
GTEX-1F6I4-0011-R10b-SM-9OSWT	0.33666997299333	0.1427743218075123	0.0857216059378677	0.14693497653639928	0.0877797645106588	0.20011935821423196
GTEX-1F6IF-0011-R10a-SM-9QEIN	0.3493715110238145	0.12293988699414944	0.0554959726978252	0.16644463536939358	0.12579421022320594	0.17995378369161122
GTEX-1F75W-0011-R10b-SM-ARU7Z	0.19799338822722834	0.16502056538611512	0.07164649524804545	0.17241689405220542	0.12260892027175413	0.27031373681465165
GTEX-1F7RK-0011-R10b-SM-ARU7Y	0.3037816678058536	0.037312369090561626	0.0976921275756298	0.24963637016646556	0.11712130214577399	0.1944561632157155
GTEX-1GF9V-0011-R10b-SM-CKZNP	0.20657916350143288	0.1383231790131108	0.11224687643888138	0.1265330149309407	0.19190440037813045	0.2244133657375037
GTEX-1GF9W-0011-R10a-SM-9OSXH	0.29362609056566685	0.14528256386658633	0.07642465138944453	0.16244551409559788	0.13481406081322317	0.1874071192694813
GTEX-1GMR8-0011-R10a-SM-CJI21	0.14887096427341925	0.17596091516109386	0.24054585224321492	0.14676352395380018	0.12181998325002356	0.1660387611184483
GTEX-1GMRU-0011-R10b-SM-CJI2L	0.291904818104203	0.1057391625397837	0.08518646388065323	0.13442582960411809	0.1679849489324808	0.21475877693876116
GTEX-1GN1U-0011-R10b-SM-CKZNH	0.01826855959237524	0.19274201297671045	0.03016175721186877	0.5676478048446695	0.14630681230958686	0.044873053064789274
GTEX-1GN1V-0011-R10a-SM-CKZNU	0.03943602403519929	0.21098976269484157	0.20725160232871853	0.07513705261869201	0.25009682586309806	0.21708873245945062
GTEX-1GN2E-0011-R10a-SM-CE6RI	0.12720064455708519	0.2097229976667885	0.168784959071876	0.08155969777393147	0.23141960930617952	0.18131209162413928
GTEX-1GN73-0011-R10b-SM-CKZNR	0.2133709271219008	0.11440387510353635	0.16706860759887965	0.15895987785899973	0.16587907850118574	0.18031763381549762
GTEX-1GTWX-0011-R10b-SM-CJI2X	0.1890346910420109	0.2520311836936785	0.07157319104257415	0.14239845630545528	0.18999537696946897	0.1549671009468121
GTEX-1GZ2Q-0011-R10b-SM-CE6RN	0.29795996346483106	0.14012051201572234	0.10934673331863977	0.12843142782454597	0.13539707678591203	0.18874428659034878
GTEX-1GZ4I-0011-R10a-SM-9OSX3	0.24640553638950127	0.15923528031337272	0.08829438129339807	0.12115014116229061	0.18635120593918914	0.19856345490224805
GTEX-1H1CY-0011-R10a-SM-CE6SD	0.056480361062058046	0.15367261846832522	0.3439801880555753	0.042837562254361077	0.12969792411219244	0.2733313460474878
GTEX-1H1DG-0011-R10b-SM-CE6S7	0.230087814608702	0.24320340261839005	0.06625900132691458	0.16358613930961238	0.17398727523917448	0.12287636689720653
GTEX-1H1ZS-0011-R10b-SM-A9SK9	0.17629635488451012	0.1423831202726566	0.08590811771373007	0.1946425175201958	0.25455543653687857	0.14621445307202877
GTEX-1H23P-0011-R10a-SM-A96RS	0.09540064416984616	0.2178109225369313	0.13940463479829848	0.06220979065121379	0.3385930733842187	0.1465809344594916
GTEX-1H3O1-0011-R10a-SM-CJI3O	0.2168631748395091	0.18247631705308556	0.15154565199496112	0.1779702946576824	0.1301969481325162	0.14094761332224554
GTEX-1H3VE-0011-R10b-SM-A9SKC	0.10325791868225642	0.19913581741627748	0.11284139256259788	0.11222768280793548	0.302899791860347	0.16963739667058578
GTEX-1H4P4-0011-R10b-SM-CE6SG	0.20842402576440278	0.1723436469695939	0.15825318861994414	0.09983108936630285	0.13343612754899217	0.22771192173076396
GTEX-1HB9E-0011-R10a-SM-CJI3H	0.17886902967673393	0.1083970370423093	0.1298963500709799	0.28658107647025877	0.16884912119347129	0.12740738554624675
GTEX-1HBPH-0011-R10a-SM-CE6SI	0.147162992067012	0.1794223712099901	0.15235797089764178	0.18490386971221603	0.11434000770833902	0.22181278840480115
GTEX-1HBPI-0011-R10a-SM-A96RZ	0.27113079249709854	0.14098399881919874	0.09412073691640532	0.16225419022500634	0.1646905382256484	0.1668197433166427
GTEX-1HBPM-0011-R10a-SM-CJI3Q	0.013283045056345281	0.24291548311992917	0.14386499491630705	0.04696621652728936	0.3345102041806888	0.21846005619944048
GTEX-1HCU6-0011-R10a-SM-CKZP8	0.11645968672826515	0.1279030553376235	0.3225623526438317	0.06786067339787732	0.13076820079211326	0.23444603110028908
GTEX-1HCVE-0011-R10a-SM-ARZLT	0.2101080776038051	0.20637985800141206	0.07353956599954352	0.19296592721275677	0.17122891448430252	0.14577765669818013
GTEX-1HFI6-0011-R10b-SM-ARZLO	0.27103268345152487	0.0796285490561339	0.15347986153999263	0.24973807529022948	0.10646253135062533	0.13965829931149368
GTEX-1HGF4-0011-R10b-SM-CE6S5	0.20005616684681043	0.17024955996912383	0.1337308642457737	0.15909499110084777	0.10597235795921262	0.23089605987823159
GTEX-1HR9M-0011-R10a-SM-CM2SU	0.03792183981066685	0.2503094792830075	0.22472435005601013	0.049482165581647294	0.1721602202879212	0.26540194498074704
GTEX-1HSKV-0011-R10b-SM-CMKH6	0.12247820740747623	0.17657288971404303	0.06436843890974529	0.28304210058841417	0.1724465065412005	0.18109185683912088
GTEX-1HSMO-0011-R10a-SM-CL54Y	0.15147200034270877	0.06812748482855571	0.2722940989301109	0.09382142677903817	0.1916716523223215	0.22261333679726492
GTEX-1I1CD-0011-R10b-SM-CJI3W	0.10527704457411355	0.17015143649287026	0.1258720594851491	0.07081930298846063	0.3227155485303471	0.20516460792905936
GTEX-1I1GV-0011-R10a-SM-CE6S6	0.18176947031926174	0.16731962061982805	0.1679595666975712	0.14333045559549046	0.16281966350566343	0.17680122326218523
GTEX-1I1HK-0011-R10b-SM-CJI3M	0.25871278400485664	0.129939273008234	0.12697817740772424	0.15799132698412424	0.13506475812771812	0.19131368046734276
GTEX-1ICLZ-0011-R10a-SM-A9SM2	0.29241628006015236	0.1262590827626416	0.08696560239215863	0.17296800329137604	0.1775122271943103	0.14387880429936115
GTEX-1IDJH-0011-R10a-SM-ARZLK	0.35814088789066106	0.1430534981197741	0.07792216291500575	0.17078857136437903	0.11724951114985355	0.13284536856032655
GTEX-1IKK5-0011-R10b-SM-CE6SP	0.08946789643024078	0.11851310780809093	0.3051343801071336	0.07854398714887109	0.10472557536882868	0.30361505313683484
GTEX-1IL2V-0011-R10a-SM-CL55A	0.007393075484426095	0.09458927612051388	0.5926434377711093	0.020750391123929464	0.08857816708570267	0.19604565241431868
GTEX-1IOXB-0011-R10a-SM-D3L8I	0.2939090319730477	0.2153942210104151	0.05165436110033035	0.1679890713415566	0.11498743111196703	0.1560658834626833
GTEX-1J1OQ-0011-R10a-SM-A9G1Y	0.12114520553216705	0.16817778130398092	0.06243067512058799	0.15570899798793184	0.34955752932584366	0.14297981072948868
GTEX-1J8Q2-0011-R10b-SM-D4P2C	0.25229921695021956	0.17039441239734573	0.20634816600834913	0.07601487825523245	0.087112988775154	0.20783033761369918
GTEX-1LC47-0011-R10b-SM-EYYWE	0.011075999187995731	0.1208982779295504	0.2750229292135644	0.0566523477493969	0.36578289896529514	0.17056754695419732
GTEX-N7MS-0011-R10A-SM-2HMJK	0.24828316177008442	0.10337092363526786	0.07962595445397364	0.21464675700483798	0.1729247444606418	0.18114845867519433
GTEX-N7MT-0011-R10A-SM-2I3E1	0.12464819602254425	0.15610655001827695	0.16837417110421218	0.17624023883458345	0.2043328624040438	0.17029798161633936
GTEX-NL3H-0011-R10A-SM-2I3E9	0.37285502508273416	0.061558394709518204	0.08569352585700034	0.1716701908082869	0.15273095471773515	0.15549190882472524
GTEX-NL4W-0011-R10A-SM-2I3DY	0.05074195388989897	0.24495144762924256	0.04119309822293086	0.36100733795834244	0.14519844858181602	0.1569077137177691
GTEX-NPJ7-0011-R10A-SM-2I3E5	0.15433930793554773	0.3218337601838703	0.04889311739510165	0.1823133632364878	0.2239478747490907	0.06867257649990187
GTEX-NPJ8-0011-R10A-SM-2YUMO	0.12406348031675117	0.34991392016724704	0.0884353677380311	0.09862678253664921	0.2565341136376578	0.08242633560366372
GTEX-OHPN-0011-R10A-SM-33HBU	0.02041467728515028	0.18183136838987143	0.08071192262412662	0.36750593373970153	0.295723936522529	0.05381216143862116
GTEX-OXRN-0011-R10A-SM-2I5GC	0.17212064239394	0.23643737922378108	0.1429615106984104	0.13414206358610858	0.12274390586716094	0.19159449823059888
GTEX-OXRO-0011-R10A-SM-2I5EH	0.08983476544980554	0.21617527318369903	0.11759340990585507	0.15925699242654398	0.1632789165535523	0.2538606424805441
GTEX-P44G-0011-R10A-SM-2I3FF	0.32083567573716043	0.12945103181866832	0.11743228216724409	0.15527718578452007	0.13736826206720362	0.13963556242520347
GTEX-P44H-0011-R10A-SM-2XCEK	0.1660516428736685	0.15608488696055595	0.18850170862517068	0.1979124459833735	0.13941045388445505	0.1520388616727763
GTEX-PVOW-0011-R10A-SM-EXOHB	0.3846372105480525	0.05768557625248364	0.07959266135051456	0.21601215782496402	0.10796183870974989	0.15411055531423548
GTEX-Q2AG-0011-R10A-SM-2HMLA	0.2797714909997425	0.10666499576329802	0.1048972432851794	0.19760639530863397	0.1280990468424897	0.1829608278006563
GTEX-QDT8-0011-R10A-SM-32PKG	0.27892847111628527	0.1007237674830009	0.29235153081864734	0.14545642033831904	0.08551540155252584	0.09702440869122161
GTEX-QMR6-0011-R10A-SM-32PKO	0.2472373102374903	0.16684331005642988	0.09499195016792789	0.2157247142897684	0.18779922695235962	0.08740348829602376
GTEX-QVJO-0011-R10A-SM-2S1QJ	0.17507626514286254	0.14077407647799578	0.16398013353199797	0.267989127463763	0.13600710926858597	0.11617328811479477
GTEX-QVUS-0011-R10A-SM-3GIK3	0.1680607792043378	0.2322094112172664	0.09857115344669967	0.28972333368517134	0.15002933270349963	0.06140598974302502
GTEX-S7SE-0011-R10A-SM-2XCDF	0.2974159874969058	0.08999511309878354	0.2154600078558014	0.12398229708311963	0.11388909326483634	0.15925750120055326
GTEX-T5JC-0011-R10A-SM-32PM2	0.25377026499269023	0.09435916573740774	0.0799191995816024	0.22775175407415404	0.19775096027882744	0.14644865533531806
GTEX-T6MN-0011-R10A-SM-32QP7	0.3915960309413843	0.07267305563215508	0.09902130629463488	0.17782521460511097	0.12159129008184036	0.1372931024448746
GTEX-TSE9-0011-R10A-SM-3DB7O	0.18763008180347804	0.1572327302098212	0.07808049574481174	0.18491867030673223	0.21669566767899676	0.1754423542561601
GTEX-UTHO-0011-R10A-SM-3GIJQ	0.14350552261766616	0.0949856954262129	0.28762081558832425	0.16438474366202233	0.14905816070543934	0.160445062000335
GTEX-WHSE-0011-R10A-SM-EYYVG	0.14897881224404547	0.136173710116553	0.09885508914981746	0.24020457804660225	0.16669173931186992	0.20909607113111212
GTEX-WL46-0011-R10A-SM-3MJFQ	0.42558224877654066	0.04051371272644623	0.09871961989035787	0.17718289606230114	0.16195381185433685	0.09604771069001733
GTEX-WVLH-0011-R10A-SM-3MJFM	0.31666751868587967	0.07491526019817	0.22336739085158047	0.15258536246029317	0.0844118747749026	0.1480525930291741
GTEX-WWYW-0011-R10A-SM-3NB35	0.21599105342269045	0.118583365310517	0.2895595720639652	0.16382574512454143	0.11603682770362767	0.09600343637465823
GTEX-WZTO-0011-R10B-SM-4E3KB	0.347534915759842	0.0931580257771447	0.13550514353460535	0.18120671158886686	0.08435366461528009	0.15824153872426103
GTEX-X261-0011-R10B-SM-4E3JT	0.06796244363190142	0.1705512685263929	0.25218777326262226	0.10805372445575993	0.2182794326670704	0.18296535745625322
GTEX-X4EP-0011-R10B-SM-4QASJ	0.09733493275243776	0.1431740195668908	0.02711267642364121	0.5440684917565856	0.1673579727069975	0.02095190679344718
GTEX-X4XX-0011-R10B-SM-46MWO	0.22426731123684357	0.10355883210947087	0.10487388624410846	0.20543419336749377	0.17374958517594838	0.18811619186613507
GTEX-X4XY-0011-R10B-SM-46MWS	0.004212995208803555	0.058470272043804394	0.7064318859926119	0.006302217586403768	0.10963777265727331	0.11494485651110312
GTEX-X585-0011-R10A-SM-46MUY	0.21239061726910033	0.05334124075508664	0.08347142386202702	0.34303244879539996	0.2662041905650341	0.041560078753352034
GTEX-XLM4-0011-R10A-SM-4AT5P	0.1705183927009174	0.13010783429823194	0.1381941016316289	0.1403703368204804	0.2746262150026771	0.1461831195460643
GTEX-XMD1-0011-R10A-SM-4AT4A	0.016360515241431058	0.1953650256829211	0.3604516927617918	0.14166784466890214	0.1421374253110122	0.14401749633394176
GTEX-Y8DK-0011-R10A-SM-4SOK1	0.31234364750686616	0.10921076160167269	0.10612260990193689	0.1906063675297089	0.12061724748785016	0.16109936597196517
GTEX-YFC4-0011-R10a-SM-4SOK5	0.2129130536449221	0.10906412529790839	0.306263697617604	0.11608869652059722	0.08483679995030517	0.1708336269686632
GTEX-YJ89-0011-R10a-SM-4SOK9	0.2812079100453726	0.1582663394592988	0.15637819083811863	0.1451154531746617	0.06422636549100758	0.19480574099154072
GTEX-Z93S-0011-R10a-SM-4RGNM	0.27394775961133155	0.13633958162718127	0.09891176963117813	0.11505748092766499	0.08972237837188025	0.2860210298307639
GTEX-ZAB4-0011-R10a-SM-4SOKH	0.15132346782689338	0.12413165382585079	0.2734320083679405	0.09920549681498243	0.17745465941223482	0.17445271375209812
GTEX-ZDXO-0011-R10a-SM-4WWD8	0.0826681281602517	0.16020272213736608	0.37639650369759825	0.08376585869585806	0.10480187967657059	0.1921649076323553
GTEX-ZE7O-0011-R10a-SM-57WAZ	0.013022991413317139	0.11190408777877218	0.6038005298262434	0.025000143782826466	0.026708074325256122	0.21956417287358473
GTEX-ZF28-0011-R10a-SM-4WWEH	0.24825325967618406	0.21688031540101113	0.07474929600700657	0.15357004213676595	0.1639371551452163	0.1426099316338159
GTEX-ZUA1-0011-R10a-SM-51MT6	0.17314927828594892	0.15513515842923942	0.10044194194221347	0.18028452575991963	0.1968170913051957	0.19417200427748282
GTEX-ZV68-0011-R10a-SM-51MT7	0.025500810209863684	0.29673256167414125	0.06427194956992113	0.05513355529193918	0.26410397271520136	0.2942571505389334
GTEX-ZVT3-0011-R10b-SM-57WB6	0.18112176129372992	0.19913925932709226	0.11056410304543145	0.13513004315469307	0.15444510117582777	0.21959973200322552
GTEX-ZVZQ-0011-R10b-SM-51MRT	0.2270977288822377	0.11018465588373152	0.19928695538202465	0.13025905668549947	0.12376298362337061	0.20940861954313603
GTEX-ZXG5-0011-R10a-SM-57WDD	0.1049870557445974	0.18191696230273388	0.29627595930395734	0.08820085828801841	0.040511770506580544	0.28810739385411244
